# Supplementary material for: Evolution of the ancestral mammalian karyotype and syntenic regions
Source: Proc Natl Acad Sci U S A. 2022 Sep 26;119(40):e2209139119. doi: 10.1073/pnas.2209139119 (PMC9550189; doi:10.1073/pnas.2209139119)
Supplement: Supplementary File [file pnas.2209139119.sd01.xlsx]

## Sheet: Genome statistics
Dataset S1. Statistics for the genome assemblies of descendant and outgroup species.
Common name	Species	Order	Sex	Assembly ID	Assembly availability	Assembly source	Assembly level	Chromosome number (2n)	Genome size (Gbp)	No. fragments	N50 (Mbp)	L50	N90 (Mbp)	L90	%GC	%Ns
Aardvark	Orycteropus afer	Tubulidentata	Female	OryAfe1.0_HiC	DNA Zoo: OryAfe1.0_HiC	DNA Zoo Database	C-scaffold	20	4.36	3600	644	3	217.1	8	31	23
African elephant	Loxodonta africana	Proboscidea	Female	loxAfr4	Broad: loxAfr4	Palkopoulou et al. PNAS. 2018	Chromosome	56	2.78	28	103.89	9	58.26	23	39	5
Cape elephant shrew	Elephantulus edwardii	Macroscelidea	Female	EleEdw1.0	GenBank: GCA_000299155.1	NCBI Assembly Database	Scaffold	26	3.82	1587	15.01	83	3.1	296	35	14
Cat	Felis catus	Carnivora	Female	Felis_catus_9.0/felCat9	GenBank: GCA_000181335.4	UCSC Genome Browser	Chromosome	38	2.46	19	149.75	7	85.75	15	41	2
Cattle	Bos taurus	Artiodactyla	Female	ARS-UCD1.2/bosTau9	GenBank: GCA_002263795.2	UCSC Genome Browser	Chromosome	60	2.63	30	105.45	11	52.5	25	42	0
Chicken	Gallus gallus	Galliformes	Female	GRCg6a/galGal6a	GenBank: GCA_000002315.5	UCSC Genome Browser	Chromosome	78	1.02	35	91.28	4	14.11	16	42	1
Chimpanzee	Pan troglodytes	Primates	Male	Clint_PTRv2/panTro6	GenBank: GCA_002880755.3	UCSC Genome Browser	Chromosome	48	2.81	24	131	9	75.91	19	41	1
Chinese alligator	Alligator sinensis	Crocodilia	Male	ASM45574v1_HiC	DNA Zoo: ASM45574v1_HiC	DNA Zoo Database	C-scaffold	32	2.27	258	253.89	4	67.71	11	43	3
Dog	Canis familiaris	Carnivora	Female	Broad CanFam3.1/canFam3	GenBank: GCA_000002285.2	UCSC Genome Browser	Chromosome	78	2.33	39	64.19	14	39.9	32	41	0
European rabbit	Oryctolagus cuniculus	Lagomorpha	Female	OryCun2.0_HiC	DNA Zoo: OryCun2.0_HiC	DNA Zoo Database	C-scaffold	44	2.66	627	135.08	8	66.07	18	43	3
European shrew	Sorex araneus	Eulipotyphla	Female	SorAra2.0	GenBank: GCA_000181275.2	NCBI Assembly Database	Scaffold	24	2.4	1078	22.79	36	4.17	131	39	9
Goat	Capra hircus	Artiodactyla	Male	ARS1	GenBank: GCA_001704415.1	NCBI Assembly Database	Chromosome	60	2.58	31	94.67	11	51.33	26	42	0
Gray short-tailed opossum	Monodelphis domestica	Didelphimorphia	Female	MonDom5_HiC	DNA Zoo: MonDom5_HiC	DNA Zoo Database	Chromosome	18	3.55	1642	524.29	3	261.28	8	37	2
Greater horseshoe bat	Rhinolophus ferrumequinum	Chiroptera	Female	mRhiFer1_v1.p	GenBank: GCA_004115265.3	Vertebrate Genomes Project	C-scaffold	58	2.08	134	88.02	11	44.82	24	40	0
Horse	Equus caballus	Perissodactyla	Female	EquCab3.0/equCab3	GenBank: GCA_002863925.1	UCSC Genome Browser	Chromosome	64	2.41	32	88.96	11	43.15	26	41	0
House mouse	Mus musculus	Rodentia	Male	GRCm38.p6/mm10	GenBank: GCA_000001635.2	UCSC Genome Browser	Chromosome	40	2.73	21	130.69	9	94.99	18	40	3
Human	Homo sapiens	Primates	Male	GRCh38.p12/hg38	GenBank: GCA_000001405.15	UCSC Genome Browser	Chromosome	46	3.09	24	156.04	8	80.37	19	39	5
Koala	Phascolarctos cinereus	Diprotodontia	Female	phaCin_HiC	GenBank: POVN02000000	Provided by Rebecca Johnson (Koala Genome Consortium)	C-scaffold	16	3.19	1020	428.24	3	260.43	7	39	0
Large tree shrew	Tupaia tana	Scandentia	Male	mTupTan1	GenBank: JAKSZU010000000	In house de novo assembly	C-scaffold	58	2.95	1197	112.95	8	28.62	27	42	0
Manatee	Trichechus manatus	Sirenia	Female	TriManLat1.0_HiC	DNA Zoo: TriManLat1.0_HiC	DNA Zoo Database	C-scaffold	48	3.09	360	143.72	9	77.58	20	36	11
Narwhal	Monodon monoceros	Artiodactyla	Male	NGI_Narwhal_2	GenBank: SIHG02000000	In house de novo assembly	C-scaffold	44	2.34	97	108.46	9	78.01	19	41	0
Norway rat	Rattus norvegicus	Rodentia	Both	Rnor_6.0/rn6	GenBank: GCA_000001895.4	UCSC Genome Browser	Chromosome	38	2.78	22	147.99	7	90.46	17	40	5
Pig	Sus scrofa	Artiodactyla	Female	Sscrofa11.1/susScr11	GenBank: GCA_000003025.6	UCSC Genome Browser	Chromosome	38	2.44	20	139.51	7	69.36	16	41	1
Platypus	Ornithorhynchus anatinus	Monotremata	Male	mOrnAna1.pri.v4	GenBank: GCA_004115215.4	Vertebrate Genomes Project	Chromosome	52	1.86	304	83.34	7	33.86	21	46	1
Rock hyrax	Procavia capensis	Hyracoidea	Unk.	mProCap1	GenBank: PVIO03000000	In house de novo assembly	C-scaffold	54	3.54	140	145.62	10	79.45	23	38	6
Southern two-toed sloth	Choloepus didactylus	Pilosa	Male	mChoDid1.pri	GenBank: GCA_015220235.1	Provided by Camilla Mazzoni (Vertebrate Genomes Project)	C-scaffold	54	3.21	135	146.18	9	55.06	22	39	3
Southern white rhinoceros	Ceratotherium simum simum	Perissodactyla	Female	CerSimSim1.0_HiC	DNA Zoo: CerSimSim1.0_HiC	DNA Zoo Database	C-scaffold	82	2.46	416	66.08	14	34.17	33	39	4
Star-nosed mole	Condylura cristata	Eulipotyphla	Female	ConCri1.0	GenBank: GCA_000260355.1	NCBI Assembly Database	Scaffold	34	1.76	266	55.52	13	19.09	33	40	5
Sunda flying lemur or colugo	Galeopterus variegatus	Dermoptera	Unk.	GalVar_v2_BIUU_UCD	GenBank: GCA_004027255.2	In house upgraded Zoonomia Project assembly	Scaffold	56	2.67	1386	16.49	42	1.71	237	38	5
Tasmanian devil	Sarcophilus harrisii	Dasyuromorphia	Female	SarHar_Dovetail_2.0	GenBank: GCA_007988765.1	NCBI Assembly Database	Scaffold	14	3.16	1016	7.79	128	2.24	413	33	8
Tenrec	Echinops telfairi	Afrosoricida	Female	ASM31398v2	GenBank: GCA_000313985.2	In house upgraded Zoonomia Project assembly	Scaffold	40	2.93	470	60.39	15	10.4	60	38	12
Three-banded armadillo	Tolypeutes matacus	Cingulata	Male	mTolMat1	GenBank: JAKSZT010000000	In house de novo assembly	Scaffold	38	3.65	5345	13.55	62	1.06	467	38	4
Tree pangolin	Phataginus tricuspis	Pholidota	Unk.	mPhaTri1	GenBank: SOZM02000000	In house upgraded Zoonomia Project assembly	Scaffold	Unk.	2.39	573	14.15	52	2.53	194	41	1
Wombat	Vombatus ursinus	Diprotodontia	Female	vu-2k	DNA Zoo: vu-2k	DNA Zoo Database	C-scaffold	14	3	5310	576.11	3	236.76	6	39	1
