# Supplementary material for: Evolution of the ancestral mammalian karyotype and syntenic regions
Source: Proc Natl Acad Sci U S A. 2022 Sep 26;119(40):e2209139119. doi: 10.1073/pnas.2209139119 (PMC9550189; doi:10.1073/pnas.2209139119)
Supplement: Supplementary File [file pnas.2209139119.sd02.xlsx]

## Sheet: Alignment coverage
Dataset S2. Genome alignment coverage statistics.
		Reference genome	Human (hg38)		Cattle (bosTau9)		Sloth (mChoDid1)
Order	Species	Common name	Reference genome coverage (%)	Target genome coverage (%)	Reference genome coverage (%)2	Target genome coverage (%)3	Reference genome coverage (%)3	Target genome coverage (%)4
Afrosoricida	Echinops telfairi	Tenrec	87.9545	96.4332	94.7077	94.5311	91.7802	95.9217
Macroscelidea	Elephantulus edwardii	Cape elephant shrew	82.4939	91.0157	88.4102	87.1612	87.017	91.4245
Tubulidentata	Orycteropus afer	Aardvark	92.3318	97.1185	98.4092	95.0425	96.3495	96.813
Hyracoidea	Procavia capensis	Rock hyrax	92.6173	97.9735	98.0369	96.6125	96.0149	97.6675
Sirenia	Trichechus manatus	Manatee	94.3117	98.8783	99.198	98.0107	97.2482	98.2586
Proboscidea	Loxodonta africana	African elephant	86.4364	96.5384	91.6456	95.7152	87.863	96.2453
Cingulata	Tolypeutes matacus	Three-banded armadillo	91.0822	77.0965	98.2743	76.6436	98.1178	80.5164
Pilosa	Choloepus didactylus	Southern two-toed sloth	93.627	93.4046	99.3267	93.04	NA	NA
Artiodactyla	Bos taurus	Cattle	82.3935	88.3484	NA	NA	95.9814	98.5095
Artiodactyla	Capra hircus	Goat	86.9897	94.207	99.6988	99.898	95.4667	94.6302
Artiodactyla	Sus scrofa	Pig	90.7188	95.2434	99.3767	97.7456	95.8672	97.0173
Cetacea	Monodon monoceros	Narwhal	93.7138	99.1219	99.5431	98.9553	97.2592	98.6822
Carnivora	Felis catus	Cat	94.2729	98.2414	97.1867	95.5799	96.5372	97.944
Carnivora	Canis familiaris	Dog	93.9375	99.0823	98.7409	98.0667	96.0113	98.3947
Pholidota	Manis tricuspis	Tree pangolin	91.0605	97.5437	99.1444	97.7392	95.394	97.2511
Perissodactyla	Ceratotherium simum simum	Southern white rhinoceros	93.7763	99.0729	98.8498	97.6132	97.1691	98.2794
Perissodactyla	Equus caballus	Horse	94.5136	99.1993	97.2357	95.8739	96.8545	98.3528
Chiroptera	Rhinolophus ferrumequinum	Greater horseshoe bat	93.3842	99.4678	99.453	99.0951	97.0226	98.8297
Eulipotyphla	Sorex araneus	European shrew	82.0104	91.7815	91.5604	92.6446	83.6726	90.8728
Eulipotyphla	Condylura cristata	Star-nosed mole	85.9647	96.8132	94.8614	97.1292	89.7761	96.1558
Dermoptera	Galeopterus variegatus	Colugo	91.0768	96.8758	98.6331	96.2705	94.5196	95.8101
Primates	Pan troglodytes	Chimpanzee	95.6127	99.2894	99.0766	98.0867	95.6048	96.8161
Primates	Homo sapiens	Human	NA	NA	98.6325	91.2552	96.2163	91.4745
Scandentia	Tupaia tana	Large tree shrew	93.9434	89.5412	98.8199	88.8237	95.7829	88.9815
Lagomorpha	Oryctolagus cuniculus	European rabbit	92.3456	96.7238	98.0225	95.8524	94.5196	95.8101
Rodentia	Mus musculus	House mouse	89.2714	88.8069	95.244	86.7297	90.1088	86.0698
Rodentia	Rattus norvegicus	Norway rat	85.789	89.7268	92.4798	87.9578	89.2475	89.7346
Dasyuromorphia	Sarcophilus harrisii	Tasmanian devil	83.4789	90.8581	87.9528	88.0291	85.0359	88.9146
Diprotodontia	Vombatus ursinus	Wombat	88.6092	94.6334	96.1008	94.4768	84.3063	87.772
Diprotodontia	Phascolarctos cinereus	Koala	89.4906	96.8357	95.8641	95.2181	92.3571	95.704
Didelphimorphia	Monodelphis domestica	Gray short-tailed opossum	88.4083	94.8908	94.529	93.077	90.2829	93.2774
Monotremata	Ornithorhynchus anatinus	Platypus	85.7058	91.9556	85.5547	83.3564	87.3682	89.7053
Crocodilia	Alligator sinensis	Chinese alligator	83.1636	88.0588	88.0263	84.8946	85.0023	86.1948
Galliformes	Gallus gallus	Chicken	81.8232	88.1983	85.7021	85.8282	81.4668	85.5408
