# Supplementary material for: Evolution of the ancestral mammalian karyotype and syntenic regions
Source: Proc Natl Acad Sci U S A. 2022 Sep 26;119(40):e2209139119. doi: 10.1073/pnas.2209139119 (PMC9550189; doi:10.1073/pnas.2209139119)
Supplement: Supplementary File [file pnas.2209139119.sd03.xlsx]

## Sheet: Read me
Dataset S3. Manually curated RACFs for human genome-based reconstructed ancestors.
Column header	Explanation
aBOR	Boreoeutherian ancestor
aEUA	Euarchontoglires ancestor
aEUC	Euarchontan ancestor
aEUT	Eutherian ancestor
aMAM	Mammalian ancestor
Orientation	RACF relative orientation. (+) same orientation (-) different orientation
aPMT	Primatomorphan ancestror
aPRT	Primate ancestor
Segment	Chromosome segment letter identifier
aTHE	Therian ancestor

## Sheet: aMAM
aMAM chr.	aMAM chr. start	aMAM chr. end	aMAM RACF	aMAM RACF start	aMAM RACF end	Orientation	Segment
1	1	52778542	14	1	52778542	-	a
1	52778643	54815437	54	1	2036795	-	a
1	54815538	327870098	1	1	273054561	+	b
1	327870199	343179335	32	1	15309137	+	c
1	343179436	400124467	12	1	56945032	-	d
1	400124568	405400037	43	1	5275470	-	d
1	405400138	410695751	42	1	5295614	-	d
2	1	3300978	48	1	3300978	+	a
2	3301079	53595013	15	1	50293935	+	a
2	53595114	55918367	51	1	2323254	-	a
2	55918468	172312868	5	1	116394401	+	b
2	172312969	173158159	67	1	845191	+	c
2	173158260	205158579	24	1	32000320	+	c
2	205158680	353859908	2	5444563	154145791	-	d
3	1	29208605	26	1	29208605	-	a
3	29208706	85075056	13	1	55866351	-	b
3	85075157	119696266	21	1	34621110	-	b
3	119696367	120059356	72	1	362990	-	c
3	120059457	131139335	35	1	11079879	-	c
3	131139436	150900684	28	1	19761249	-	c
3	150900785	155589314	45	1	4688530	-	c
3	155589415	308376110	3	1	152786696	-	c
4	1	112632662	6	1	112632662	+	a
4	112632763	117961284	41	1	5328522	+	a
4	117961385	123964509	39	1	6003125	-	b
4	123964610	268925408	4	1	144960799	+	c
5	1	84644059	9	1	84644059	+	a
5	84644160	150913948	11	1	66269789	-	b
5	150914049	151766431	66	1	852383	-	c
5	151766532	258682275	7	1	106915744	-	c
5	258682376	264653623	40	1	5971248	-	c
6	1	340692	73	1	340692	+	a
6	340793	90481141	8	1	90140349	+	b
6	90481242	133439618	18	1	42958377	-	c
7	1	3911349	47	1	3911349	+	a
7	3911450	76532306	10	1	72620857	+	b
8	1	49501945	16	1	49501945	+	a
8	49502046	51691233	52	1	2189188	-	b
9	1	43566290	17	1	43566290	+
10	1	2942278	49	1	2942278	+	a
10	2942379	40965457	19	1	38023079	+	a
10	40965558	41585350	69	1	619793	+	b
11	1	33605394	22	1	33605394	-	a
11	33605495	37993581	46	1	4388087	-	a
11	37993682	40793153	50	1	2799472	-	b
12	1	37750194	20	1	37750194	-	a
12	37750295	38068450	74	1	318156	-	b
13	1	33119577	23	1	33119577	+	a
13	33119678	35081633	56	1	1961956	+	b
14	1	31175856	25	1	31175856	-
15	1	6830177	37	1	6830177	+	a
15	6830278	29087417	27	1	22257140	-	b
16	1	1007209	61	1	1007209	+	a
16	1007310	20108613	29	1	19101304	+	b
17	1	6094223	38	1	6094223	+	a
17	6094324	18793410	34	1	12699087	+	a
17	18793511	19653817	65	1	860307	+	a
18	1	5444562	2	1	5444562	-	a
18	5444663	7623885	53	1	2179223	-	b
18	7623986	8056967	71	1	432982	+	c
18	8057068	8652157	70	1	595090	-	d
19	1	703267	68	1	703267	+	a
19	703368	5878232	44	1	5174865	+	b
1_unloc1	1	1539255	58	1	1539255	+
1_unloc2	1	1260123	60	1	1260123	+
3_unloc1	1	914551	63	1	914551	+
5_unloc1	1	7809349	36	1	7809349	+
5_unloc2	1	1874158	57	1	1874158	+
Un1	1	966685	62	1	966685	+
Un2	1	885438	64	1	885438	+
X	1	1396980	59	1	1396980	+	a
X	1397081	16226584	33	1	14829504	+	b
X	16226685	34564140	30	1	18337456	-	c
X	34564241	52263534	31	1	17699294	-	d
X_unloc1	1	2003788	55	1	2003788	-

## Sheet: aTHE
aTHE chr.	aTHE chr. start	aTHE chr. end	aTHE RACF	aTHE RACF start	aTHE RACF end	Orientation	Segment
1	0	56073364	14	8422801	64496165	-	a
1	56073464	184778156	8	0	128704692	+	b
1	184778256	186038379	51	0	1260123	+	c
1	186038479	264249800	11	0	78211321	+	c
1	264249900	268225535	37	0	3975635	-	c
1	268225635	270922015	43	0	2696380	+	c
1	270922115	419971861	5	0	149049746	+	d
1	419971961	426384936	34	0	6412975	+	e
2	0	3300978	40	0	3300978	-	a
2	3301078	67879942	13	0	64578864	-	b
2	67880042	70203296	45	0	2323254	-	c
2	70203396	92576184	28	0	22372788	-	d
2	92576284	174573806	10	0	81997522	+	d
2	174573906	206947202	22	0	32373296	-	d
2	206947302	358237505	3	5444562	156734765	-	e
3	0	93632514	9	0	93632514	-	a
3	93632614	276007331	2	0	182374717	-	b
3	276007431	283472475	33	0	7465044	-	c
3	283472575	314518021	23	0	31045446	+	c
3	314518121	318469298	38	0	3951177	+	c
3	318469398	321399287	41	0	2929889	+	c
4	0	29649374	25	0	29649374	-	a
4	29649474	30010015	62	0	360541	-	b
4	30010115	40353952	31	0	10343837	+	c
4	40354052	43253143	42	0	2899091	-	c
4	43253243	100275887	16	0	57022644	+	d
4	100275987	101884440	47	0	1608453	-	e
4	101884540	104523529	44	0	2638989	+	e
4	104523629	134309266	24	0	29785637	-	f
4	134309366	316808147	1	0	182498781	-	g
5	0	966685	54	0	966685	-	a
5	966785	130170961	7	0	129204176	-	a
5	130171061	283048912	4	0	152877851	-	a
6	0	139296967	6	0	139296967	-
7	0	3911349	39	0	3911349	+	a
7	3911449	78535065	12	0	74623616	+	a
8	0	1422750	48	0	1422750	+	a
8	1422850	59061275	15	0	57638425	-	a
9	0	1397789	49	0	1397789	+	a
9	1397889	52169841	18	0	50771952	+	a
10	0	43912654	19	0	43912654	-
11	0	1077706	52	0	1077706	+	a
11	1077806	2147092	53	0	1069286	-	a
11	2147192	6922266	35	0	4775074	-	a
11	6922366	41262839	20	0	34340473	-	b
12	0	14152547	30	0	14152547	-	a
12	14152647	40621210	27	0	26468563	-	a
13	0	27213990	26	0	27213990	+	a
13	27214090	35636891	14	0	8422801	+	b
14	0	32539301	21	0	32539301	-
15	0	21372241	29	0	21372241	+
16	0	5444562	3	0	5444562	-	a
16	5444662	6039752	57	0	595090	+	b
16	6039852	10545203	36	0	4505351	+	b
17	0	8305242	32	0	8305242	-
1_unloc1	0	366420	61	0	366420	+
11_unloc1	0	667071	56	0	667071	+
2_unloc1	0	852383	55	0	852383	+
2_unloc2	0	459824	58	0	459824	+
2_unloc3	0	396043	60	0	396043	-
4_unloc1	0	397447	59	0	397447	-
5_unloc1	0	304381	63	0	304381	+
X	0	1396980	50	0	1396980	+	a
X	1397080	57175417	17	0	55778337	+	b
X	57175517	59179305	46	0	2003788	+	c

## Sheet: aEUT
aEUT chr.	aEUT chr. start	aEUT chr. end	aEUT RACF	aEUT RACF start	aEUT RACF end	Orientation	Segment
1	1	381334654	1	1	381334654	-
2	1	261557064	2	1	261557064	-
3	1	209826945	3	1	209826945	-
4	1	195663897	4	1	195663897	-
5	1	162278351	5	1	162278351	+	a
5	162278452	164094453	26	1	1816002	+	a
6	1	24050816	20	1	24050816	-	a
6	24050917	154423441	7	1	130372525	-	a
7	1	147566053	6	1	147566053	-
8	1	117762709	8	1	117762709	-
9	1	114593414	9	1	114593414	-
10	1	5007806	24	1	5007806	+	a
10	5007907	98347370	11	1	93339464	-	a
11	1	90815253	12	1	90815253	+
12	1	3911349	25	1	3911349	-	a
12	3911450	82541315	13	1	78629866	-	a
13	1	66553037	14	1	66553037	-
14	1	65173298	15	1	65173298	+
15	1	58737263	16	1	58737263	-
16	1	52427595	17	1	52427595	+
17	1	24899033	19	1	24899033	-	a
17	24899134	43289434	21	1	18390301	-	a
18	1	34792859	18	1	34792859	+
19	1	5731675	23	1	5731675	+	a
19	5731776	12912973	22	1	7181198	-	a
X	1	99484264	10	1	99484264	+

## Sheet: aBOR
aBOR chr.	aBOR chr. start	aBOR chr. end	aBOR RACF	aBOR RACF start	aBOR RACF end	Orientation	Segment
1	1	215639327	1	1	215639327	+
2	1	211664156	2	1	211664156	-
3	1	204858614	3	1	204858614	-
4	1	171100990	4	1	171100990	+	a
4	171101091	173324201	29	1	2223111	-	a
5	1	25865255	24	1	25865255	+	a
5	25865356	160446947	6	1	134581592	+	a
6	1	154317520	5	1	154317520	-
7	1	34293027	22	1	34293027	-	a
7	34293128	149449237	11	1	115156110	+	a
8	1	122704952	7	1	122704952	-
9	1	120352029	8	1	120352029	-
10	1	118544614	10	1	118544614	+
11	1	6258702	27	1	6258702	-	a
11	6258803	102289965	13	1	96031163	+	a
12	1	98480909	12	1	98480909	-
13	1	94041326	14	1	94041326	-
14	1	92197442	15	1	92197442	-
15	1	85587760	16	1	85587760	+
16	1	70426218	17	1	70426218	-
17	1	69396908	18	1	69396908	-
18	1	62506008	19	1	62506008	-
19	1	56549002	20	1	56549002	+
20	1	26330790	23	1	26330790	+	a
20	26330891	44043916	25	1	17713026	+	a
21	1	36279996	21	1	36279996	-
22	1	6249418	28	1	6249418	+	a
22	6249519	14403312	26	1	8153794	+	a
X	1	118970419	9	1	118970419	-

## Sheet: aEUA
aEUA chr.	aEUA chr. start	aEUA chr. end	aEUA RACF	aEUA RACF start	aEUA RACF end	Orientation	Segment
1	1	225537561	1	1	225537561	-
2	1	19612406	24	1	19612406	+	a
2	19612507	223614213	3	1	204001707	+	a
3	1	213841662	2	1	213841662	-
4	1	173160511	4	1	173160511	-	a
4	173160612	174057612	30	1	897001	-	b
5	1	164011490	5	1	164011490	-
6	1	161897068	6	1	161897068	-
7	1	127114535	8	1	127114535	-
8	1	126407825	9	1	126407825	+
9	1	122977508	10	1	122977508	+
10	1	122011862	11	1	122011862	-
11	1	6328025	28	1	6328025	+	a
11	6328126	8287100	29	1	1958975	+	a
11	8287201	107594427	13	1	99307227	+	a
12	1	104736681	12	1	104736681	-
13	1	96874610	14	1	96874610	+
14	1	93603102	15	1	93603102	+
15	1	445145	31	1	445145	-	a
15	445246	89285080	16	1	88839835	-	b
16	1	73533093	17	1	73533093	-
17	1	72060239	18	1	72060239	-
18	1	54666936	20	1	54666936	+	a
18	54667037	68221405	27	1	13554369	+	a
19	1	59043574	19	1	59043574	+
20	1	31860330	23	1	31860330	+	a
20	31860431	50948365	25	1	19087935	-	a
21	1	37516274	21	1	37516274	+
22	1	35663898	22	1	35663898	+
23	1	17606037	26	1	17606037	-
X	1	139877306	7	1	139877306	-

## Sheet: aEUC
aEUC chr.	aEUC chr. start	aEUC chr. end	aEUC RACF	aEUC RACF start	aEUC RACF end	Orientation	Segment
1	1	20321353	24	1	20321353	-	a
1	20321454	327167956	1	1	306846503	+	b
2	1	227607576	2	1	227607576	-
3	1	216112713	3	1	216112713	-
4	1	176238433	4	1	176238433	-	a
4	176238534	177135534	35	1	897001	-	a
5	1	166658623	5	1	166658623	+
6	1	128047920	7	1	128047920	-
7	1	44440652	21	1	44440652	+	a
7	44440753	127862323	15	1	83421571	-	a
8	1	127628143	8	1	127628143	-
9	1	124323394	9	1	124323394	-
10	1	9740232	28	1	9740232	+	a
10	9740333	123392535	10	1	113652203	+	a
11	1	6328025	30	1	6328025	+	a
11	6328126	8287100	34	1	1958975	-	a
11	8287201	10974802	33	1	2687602	-	a
11	10974903	109652843	11	1	98677941	-	a
12	1	88639425	13	1	88639425	+	a
12	88639526	106038263	27	1	17398738	+	a
13	1	94903014	12	1	94903014	+
14	1	88173700	14	1	88173700	+
15	1	70530097	18	1	70530097	+	a
15	70530198	77182888	29	1	6652691	+	a
16	1	74251340	16	1	74251340	+
17	1	3338847	32	1	3338847	-	a
17	3338948	73241096	19	1	69902149	-	a
18	1	72285341	17	1	72285341	+
19	1	59251557	20	1	59251557	+
20	1	32790158	23	1	32790158	+	a
20	32790259	52337002	25	1	19546744	-	a
21	1	4906517	31	1	4906517	+	a
21	4906618	37882228	22	1	32975611	-	b
22	1	18915631	26	1	18915631	-
X	1	149131321	6	1	149131321	-

## Sheet: aPMT
aPMT chr.	aPMT chr. start	aPMT chr. end	aPMT RACF	aPMT RACF start	aPMT RACF end	Orientation	Segment
1	1	6820020	36	1	6820020	+	a
1	6820121	20409465	31	1	13589345	-	b
1	20409566	327680592	1	1	307271027	-	c
2	1	3322078	41	1	3322078	+	a
2	3322179	4017604	48	1	695426	+	a
2	4017705	228187830	2	1	224170126	-	a
3	1	217627928	3	1	217627928	+	a
3	217628029	219433329	45	1	1805301	+	b
4	1	174433132	4	1	174433132	+
5	1	167471642	5	1	167471642	+
6	1	45244022	20	1	45244022	+	a
6	45244123	128923770	14	1	83679648	-	b
7	1	127942400	7	1	127942400	+
8	1	127899356	8	1	127899356	-
9	1	9208337	32	1	9208337	+	a
9	9208438	11413804	43	1	2205367	+	b
9	11413905	124774779	10	1	113360875	+	b
10	1	123868388	9	1	123868388	-
11	1	108247935	11	1	108247935	+	a
11	108248036	110207010	44	1	1958975	+	b
12	1	106169555	12	1	106169555	+
13	1	6026868	37	1	6026868	+	a
13	6026969	22169577	28	1	16142609	+	a
13	22169678	95067678	17	1	72898001	+	a
14	1	88282628	13	1	88282628	+
15	1	49880139	19	1	49880139	+	a
15	49880240	70530197	25	1	20649958	+	a
15	70530298	77520841	34	1	6990544	+	a
16	1	15613291	29	1	15613291	+	a
16	15613392	16532410	47	1	919019	-	a
16	16532511	20870576	39	1	4338066	+	a
16	20870677	47607272	22	1	26736596	-	b
16	47607373	54589927	35	1	6982555	+	b
16	54590028	75330377	24	1	20740350	+	c
17	1	74251337	15	1	74251337	+
18	1	73748586	16	1	73748586	+
19	1	59251557	18	1	59251557	-
20	1	2219451	42	1	2219451	-	a
20	2219552	25408691	23	1	23189140	-	a
20	25408792	32975811	33	1	7567020	-	b
20	32975912	37948648	38	1	4972737	-	c
21	1	27849866	21	1	27849866	+	a
21	27849967	29478790	46	1	1628824	+	a
22	1	3679411	40	1	3679411	+	a
22	3679512	23648533	26	1	19969022	+	a
23	1	19061985	27	1	19061985	+
X	1	135970116	6	1	135970116	-	a
X	135970217	150029004	30	1	14058788	-	a

## Sheet: aPRT
aPRT chr.	aPRT chr. start	aPRT chr. end	aPRT RACF	aPRT RACF start	aPRT RACF end	Orientation	Segment
1	1	119139271	9	1	119139271	-	a
1	119139372	119753767	47	1	614396	-	a
1	119753868	220829949	11	1	101076082	-	a
2	1	194590626	1	1	194590626	-
3	1	3945050	41	1	3945050	-	a
3	3945151	186593194	2	1	182648044	-	a
4	1	174811213	3	1	174811213	-
5	1	167590190	4	1	167590190	-
6	1	6599201	38	1	6599201	-	a
6	6599302	59617133	20	1	53017832	-	a
6	59617234	59989738	56	1	372505	-	a
6	59989839	70781752	37	1	10791914	-	a
6	70781853	71288316	51	1	506464	-	a
6	71288417	153411954	16	1	82123538	-	a
7	1	141180797	6	1	141180797	+
8	1	129586403	7	1	129586403	+
9	1	129149534	8	1	129149534	-
10	1	42088373	23	1	42088373	+	a
10	42088474	42515085	54	1	426612	+	a
10	42515186	43105190	48	1	590005	+	a
10	43105291	128814721	15	1	85709431	+	a
11	1	17068411	32	1	17068411	+	a
11	17068512	127899456	10	1	110830945	+	a
12	1	40669027	24	1	40669027	+	a
12	40669128	41127342	53	1	458215	+	a
12	41127443	111075373	18	1	69947931	+	a
13	1	88867199	13	1	88867199	-	a
13	88867300	89416975	49	1	549676	+	b
13	89417076	104355502	34	1	14938427	+	c
13	104355603	107909299	42	1	3553697	+	c
14	1	95197326	12	1	95197326	+
15	1	88282628	14	1	88282628	-
16	1	393236	55	1	393236	+	a
16	393337	884742	52	1	491406	+	b
16	884843	6243313	39	1	5358471	-	b
16	6243414	7680765	45	1	1437352	+	b
16	7680866	59505097	21	1	51824232	+	b
16	59505198	61484714	43	1	1979517	+	b
16	61484815	78953107	31	1	17468293	+	b
17	1	15267347	33	1	15267347	-	a
17	15267448	19611670	40	1	4344223	-	a
17	19611771	38358674	30	1	18746904	+	b
17	38358775	75751991	25	1	37393217	+	b
18	1	14767439	35	1	14767439	-	a
18	14767540	28382170	36	1	13614631	-	a
18	28382271	28914968	50	1	532698	-	a
18	28915069	30543892	44	1	1628824	-	a
18	30543993	31514213	46	1	970221	-	a
18	31514314	74906297	22	1	43391984	-	a
19	1	74498276	17	1	74498276	-
20	1	59617313	19	1	59617313	-
21	1	23623964	29	1	23623964	-	a
21	23624065	54046283	28	1	30422219	-	a
22	1	33654069	26	1	33654069	+
23	1	33380987	27	1	33380987	+
X	1	150179692	5	1	150179692	+
