# Supplementary material for: Evolution of the ancestral mammalian karyotype and syntenic regions
Source: Proc Natl Acad Sci U S A. 2022 Sep 26;119(40):e2209139119. doi: 10.1073/pnas.2209139119 (PMC9550189; doi:10.1073/pnas.2209139119)
Supplement: Supplementary File [file pnas.2209139119.sd04.xlsx]

## Sheet: Read me
Dataset S4. Manually curated RACFs for cattle genome-based reconstructed ancestors.
Column header	Explanation
aBOR	Boreoeutherian ancestor
aCET	Cetartiodactyl ancestor
aCRU	Cetruminant ancestor
aEUT	Eutherian ancestor
aFER	Fereungulatan ancestor
aLAU	Laurasiatherian ancestor
aMAM	Mammalian ancestor
aRUM	Ruminant ancestor
aSCR	Scrotiferan ancestor
aTHE	Therian ancestor
Orientation	RACF relative orientation. (+) same orientation (-) different orientation
Segment	Chromosome segment letter identifier

## Sheet: aMAM
aMAM chr.	aMAM chr. start	aMAM chr. end	aMAM RACF	aMAM RACF start	aMAM RACF end	Orientation	Segment
1	1	43945874	13	1	43945874	+	a
1	43945975	138981209	7	1	95035235	-	b
1	138981310	199840660	10	1	60859351	-	c
1	199840761	337205211	3	1	137364451	-	c
1	337205312	343411173	31	1	6205862	-	d
2	1	45425346	12	1	45425346	+	a
2	45425447	48361347	36	1	2935901	+	b
2	48361448	133193500	8	1	84832053	+	c
2	133193601	153851560	22	1	20657960	+	c
2	153851661	258648038	5	1	104796378	+	d
3	1	14154162	28	1	14154162	+	a
3	14154263	18785242	33	1	4630980	+	b
3	18785343	29863165	29	1	11077823	+	c
3	29863266	44362791	27	1	14499526	-	d
3	44362892	250587739	1	1	206224848	+	e
4	1	99709103	6	1	99709103	-	a
4	99709204	220337619	4	1	120628416	+	b
5	1	200608386	2	1	200608386	-	a
5	200608487	209753647	30	1	9145161	+	a
6	1	75589749	9	1	75589749	-	a
6	75589850	102296985	19	1	26707136	+	b
7	1	59048182	11	1	59048182	+
8	1	38057177	14	1	38057177	+	a
8	38057278	39787763	39	1	1730486	-	a
9	1	18573747	26	1	18573747	+	a
9	18573848	37587574	25	1	19013727	-	b
10	1	37034902	15	1	37034902	+
11	1	4169772	35	1	4169772	+	a
11	4169873	35565994	17	1	31396122	+	b
11	35566095	36308506	40	1	742412	+	c
12	1	35099573	16	1	35099573	-
13	1	30147938	18	1	30147938	-
14	1	24220406	21	1	24220406	+	a
14	24220507	29059928	32	1	4839422	-	b
15	1	19668227	23	1	19668227	-
16	1	19424978	24	1	19424978	+
17	1	4504842	34	1	4504842	+	a
17	4504943	6386662	38	1	1881720	-	b
1_unloc1	1	2405973	37	1	2405973	+
Un1	1	316033	41	1	316033	+
X	1	25505035	20	1	25505035	+

## Sheet: aTHE
aTHE chr.	aTHE chr. start	aTHE chr. end	aTHE RACF	aTHE RACF start	aTHE RACF end	Orientation	Segment
1	1	48770557	13	1	48770557	+	a
1	48770658	154431895	8	1	105661238	+	b
1	154431996	220361101	11	1	65929106	-	c
1	220361202	367208946	3	1	146847745	+	c
1	367209047	371135738	33	1	3926692	+	d
1	371135839	374739317	34	1	3603479	+	e
2	1	55935305	12	1	55935305	-	a
2	55935406	58871306	35	1	2935901	-	b
2	58871407	198640595	5	1	139769189	+	c
2	198640696	226094136	19	1	27453441	+	d
2	226094237	293989087	10	1	67894851	+	e
3	1	14154162	29	1	14154162	-	a
3	14154263	35555311	23	1	21401049	-	b
3	35555412	51489987	28	1	15934576	-	c
3	51490088	289019145	1	1	237529058	-	d
4	1	109891845	7	1	109891845	-	a
4	109891946	249687303	4	1	139795358	+	b
5	1	220481734	2	1	220481734	+
6	1	110729449	6	1	110729449	-
7	1	71374349	9	1	71374349	-
8	1	34093152	17	1	34093152	-	a
8	34093253	34835664	39	1	742412	-	b
8	34835765	46908966	30	1	12073202	-	c
8	46909067	48942516	36	1	2033450	+	d
9	1	43824017	14	1	43824017	+
10	1	22095660	22	1	22095660	+	a
10	22095761	42416403	24	1	20320643	+	a
10	42416504	43550714	38	1	1134211	+	b
11	1	41649425	15	1	41649425	-
12	1	37310680	16	1	37310680	-
13	1	31514668	18	1	31514668	-
14	1	25917996	20	1	25917996	+	a
14	25918097	31354839	32	1	5436743	+	b
15	1	19668227	25	1	19668227	+
16	1	19424978	26	1	19424978	-
17	1	5586977	31	1	5586977	-	a
17	5587078	7468797	37	1	1881720	-	b
X	1	17073621	27	1	17073621	-	a
X	17073722	42900845	21	1	25827124	+	a

## Sheet: aEUT
aEUT chr.	aEUT chr. start	aEUT chr. end	aEUT RACF	aEUT RACF start	aEUT RACF end	Orientation	Segment
1	1	73928541	13	1	73928541	+	a
1	73928642	348403956	1	1	274475315	-	a
2	1	237306178	2	1	237306178	-
3	1	202183732	3	1	202183732	-
4	1	190269260	4	1	190269260	+
5	1	152504124	5	1	152504124	+	a
5	152504225	152906961	32	1	402737	+	a
5	152907062	153951812	28	1	1044751	-	a
6	1	143096468	6	1	143096468	-
7	1	18146653	21	1	18146653	+	a
7	18146754	136639773	7	1	118493020	+	a
8	1	116972135	8	1	116972135	+
9	1	98844905	9	1	98844905	+
10	1	5972618	25	1	5972618	-	a
10	5972719	97166598	10	1	91193880	-	a
11	1	75693510	12	1	75693510	+
12	1	2851694	27	1	2851694	+	a
12	2851795	75076652	14	1	72224858	+	a
13	1	57021401	15	1	57021401	-
14	1	52942004	16	1	52942004	-
15	1	43444158	18	1	43444158	-	a
15	43444259	49508740	24	1	6064482	-	a
16	1	46427251	17	1	46427251	-
17	1	23690465	20	1	23690465	-	a
17	23690566	36310332	22	1	12619767	+	a
18	1	24272333	19	1	24272333	+	a
18	24272434	24769930	31	1	497497	-	a
19	1	3211208	26	1	3211208	-	a
19	3211309	4049935	29	1	838627	-	a
19	4050036	10619701	23	1	6569666	-	a
X	1	697174	30	1	697174	-	a
X	697275	78009698	11	1	77312424	-	a

## Sheet: aBOR
aBOR chr.	aBOR chr. start	aBOR chr. end	aBOR RACF	aBOR RACF start	aBOR RACF end	Orientation	Segment
1	1	207989646	1	1	207989646	-
2	1	201165541	2	1	201165541	+
3	1	200115819	3	1	200115819	+
4	1	159013582	4	1	159013582	-	a
4	159013683	159416419	28	1	402737	-	a
4	159416520	160461270	27	1	1044751	-	b
5	1	148612089	5	1	148612089	+
6	1	140375870	6	1	140375870	-
7	1	26851301	22	1	26851301	+	a
7	26851402	135119398	9	1	108267997	-	a
8	1	120642568	7	1	120642568	+
9	1	109064886	8	1	109064886	-
10	1	105899469	10	1	105899469	+
11	1	5806475	25	1	5806475	+	a
11	5806576	98209079	12	1	92402504	-	a
12	1	83723909	13	1	83723909	-
13	1	78811363	14	1	78811363	-
14	1	78165880	15	1	78165880	-
15	1	77159181	16	1	77159181	-
16	1	59499985	17	1	59499985	-
17	1	56054999	18	1	56054999	-
18	1	53872457	19	1	53872457	+
19	1	48999364	20	1	48999364	+
20	1	38056066	21	1	38056066	-
21	1	25373607	23	1	25373607	-
22	1	5392297	26	1	5392297	-	a
22	5392398	13322637	24	1	7930240	-	a
X	1	97037519	11	1	97037519	+

## Sheet: aLAU
aLAU chr.	aLAU chr. start	aLAU chr. end	aLAU RACF	aLAU RACF start	aLAU RACF end	Orientation	Segment
1	1	212373985	1	1	212373985	-
2	1	37465223	23	1	37465223	+	a
2	37465324	210847870	2	1	173382547	+	b
3	1	155729643	4	1	155729643	-	a
3	155729744	205114362	21	1	49384619	-	a
4	1	165308543	3	1	165308543	-	a
4	165308644	166353394	30	1	1044751	-	b
5	1	154684716	5	1	154684716	+
6	1	149405735	6	1	149405735	+
7	1	125063160	7	1	125063160	-
8	1	114820955	8	1	114820955	-
9	1	114219024	9	1	114219024	-
10	1	10570662	26	1	10570662	+	a
10	10570763	110884520	11	1	100313758	-	a
11	1	7548699	28	1	7548699	+	a
11	7548800	103862620	12	1	96313821	+	a
12	1	88957916	13	1	88957916	-
13	1	81744069	14	1	81744069	+
14	1	80862282	15	1	80862282	+
15	1	80561633	16	1	80561633	-
16	1	61456940	17	1	61456940	-
17	1	60657803	18	1	60657803	-
18	1	60290444	19	1	60290444	-
19	1	50770806	20	1	50770806	-
20	1	41463431	22	1	41463431	-
21	1	29066870	24	1	29066870	-
22	1	27450229	25	1	27450229	+
23	1	6509660	29	1	6509660	+	a
23	6509761	16207402	27	1	9697642	-	a
X	1	106445104	10	1	106445104	-

## Sheet: aSCR
aSCR chr.	aSCR chr. start	aSCR chr. end	aSCR RACF	aSCR RACF start	aSCR RACF end	Orientation	Segment
1	1	219022770	1	1	219022770	-
2	1	210890007	2	1	210890007	+
3	1	177077051	3	1	177077051	-
4	1	169434520	4	1	169434520	-	a
4	169434621	170479371	28	1	1044751	-	b
4	170479472	171415960	29	1	936489	-	c
5	1	155016579	5	1	155016579	+
6	1	152130321	6	1	152130321	+
7	1	125860917	7	1	125860917	-
8	1	117535874	8	1	117535874	-
9	1	117337782	9	1	117337782	+
10	1	115905423	10	1	115905423	+
11	1	7548699	26	1	7548699	+	a
11	7548800	104587380	12	1	97038581	+	a
12	1	90439192	13	1	90439192	+
13	1	82046858	14	1	82046858	+
14	1	81760543	15	1	81760543	+
15	1	80698386	16	1	80698386	+
16	1	62020050	17	1	62020050	+
17	1	61305198	18	1	61305198	-
18	1	60908772	19	1	60908772	+
19	1	50770806	20	1	50770806	-
20	1	41601144	21	1	41601144	-
21	1	37496330	22	1	37496330	+
22	1	29066870	23	1	29066870	+
23	1	27450229	24	1	27450229	-
24	1	6648975	27	1	6648975	+	a
24	6649076	15943980	25	1	9294905	-	a
X	1	110190848	11	1	110190848	+

## Sheet: aFER
aFER chr.	aFER chr. start	aFER chr. end	aFER RACF	aFER RACF start	aFER RACF end	Orientation	Segment
1	1	219287480	1	1	219287480	-
2	1	199927213	2	1	199927213	-
3	1	178343961	3	1	178343961	-
4	1	169509999	4	1	169509999	-	a
4	169510100	170554850	28	1	1044751	-	b
4	170554951	171491439	29	1	936489	-	c
5	1	155680688	5	1	155680688	-
6	1	152675525	6	1	152675525	+
7	1	125925585	7	1	125925585	-
8	1	119189695	8	1	119189695	+
9	1	118089800	9	1	118089800	-
10	1	115925165	10	1	115925165	+
11	1	7671695	26	1	7671695	+	a
11	7671796	105022059	12	1	97350264	-	b
12	1	93542454	13	1	93542454	+
13	1	91421813	14	1	91421813	+
14	1	27451542	24	1	27451542	-	a
14	27451643	88360414	19	1	60908772	-	b
15	1	82152298	15	1	82152298	-
16	1	80859721	16	1	80859721	+
17	1	62357406	17	1	62357406	-
18	1	61708786	18	1	61708786	-
19	1	51288489	20	1	51288489	+
20	1	41601144	21	1	41601144	-
21	1	37496330	22	1	37496330	+
22	1	29026204	23	1	29026204	+
23	1	6648975	27	1	6648975	-	a
23	6649076	15607781	25	1	8958706	-	b
X	1	113975105	11	1	113975105	+

## Sheet: aCET
aCET chr.	aCET chr. start	aCET chr. end	aCET RACF	aCET RACF start	aCET RACF end	Orientation	Segment
1	1	221704171	1	1	221704171	+
2	1	205241728	2	1	205241728	-
3	1	100294481	10	1	100294481	+	a
3	100294582	169545406	17	1	69250825	-	b
3	169545507	178795074	32	1	9249568	-	c
3	178795175	189902791	31	1	11107617	+	c
4	1	11627385	23	28896128	40523512	+	a
4	11627485	160761784	4	1	149134300	+	b
5	1	157064257	3	1	157064257	-
6	1	128155341	5	1	128155341	-
7	1	490046	37	1	490046	-	a
7	490147	27834811	28	1	27344665	+	b
7	27834912	127364052	11	1	99529141	+	c
8	1	24840674	29	1	24840674	+	a
8	24840775	123974269	12	1	99133495	+	a
9	1	8688297	33	1	8688297	+	a
9	8688398	120227277	8	1	111538880	-	b
10	1	117809290	7	1	117809290	-
11	1	102813726	9	1	102813726	+
12	1	95537373	13	1	95537373	+
13	1	92675869	14	1	92675869	-
14	1	70254602	16	1	70254602	+	a
14	70254703	85110048	30	1	14855346	+	a
15	1	81831358	15	1	81831358	+
16	1	62948816	18	1	62948816	-
17	1	28885650	27	1	28885650	-	a
17	28885751	62267226	25	1	33381476	-	a
18	1	61922901	19	1	61922901	+
19	1	45297574	21	1	45297574	+	a
19	45297675	52161635	34	1	6863961	+	a
20	1	51853635	20	1	51853635	+
21	1	42228193	22	1	42228193	-
22	1	38180512	24	1	38180512	-
23	1	29853161	26	1	29853161	+
24	1	28896127	23	1	28896127	+
Un1	1	653218	35	1	653218	+
Un2	1	638569	36	1	638569	+
X	1	122506212	6	1	122506212	-

## Sheet: aCRU
aCRU chr.	aCRU chr. start	aCRU chr. end	aCRU RACF	aCRU RACF start	aCRU RACF end	Orientation	Segment
1	1	205728385	1	1	205728385	-
2	1	100296207	8	1	100296207	+	a
2	100296308	167548756	15	1	67252449	+	b
2	167548857	190488593	33	1	22939737	+	c
3	1	163231343	2	1	163231343	-
4	1	11629216	27	29060755	40689970	+	a
4	11629316	80487846	14	1	68858531	+	b
4	80487946	156315143	13	1	75827198	+	b
4	156315243	160862680	40	1	4547438	+	b
5	1	131264068	3	1	131264068	-	a
5	131264169	157495850	31	1	26231682	-	b
5	157495951	159444303	41	1	1948353	-	c
6	1	17293121	35	1	17293121	+	a
6	17293222	72483853	20	1	55190632	+	b
6	72483954	130164477	19	1	57680524	+	c
7	1	128494813	4	1	128494813	-
8	1	24580887	32	1	24580887	+	a
8	24580988	121525451	9	1	96944464	+	b
8	121525552	123150514	42	1	1624963	-	b
8	123150615	124126140	43	1	975526	-	b
8	124126241	125013286	44	1	887046	+	b
9	1	8688297	38	1	8688297	+	a
9	8688398	120793597	6	1	112105200	-	b
10	1	118449140	5	1	118449140	+
11	1	102815195	7	1	102815195	+
12	1	669020	45	1	669020	+	a
12	669121	96160441	10	1	95491321	+	b
13	1	46133744	25	1	46133744	+	a
13	46133845	94093861	24	1	47960017	+	b
14	1	92987921	11	1	92987921	+
15	1	36656095	28	1	36656095	-	a
15	36656196	70695385	29	1	34039190	-	a
15	70695486	85169710	37	1	14474225	+	a
16	1	81835043	12	1	81835043	-
17	1	63337200	16	1	63337200	+	a
17	63337301	63702509	46	1	365209	+	b
18	1	63001446	17	1	63001446	+
19	1	61922901	18	1	61922901	-
20	1	14742987	36	1	14742987	+	a
20	14743088	58824776	26	1	44081689	+	b
21	1	52117379	21	1	52117379	+
22	1	38269301	2	163231344	201500644	-
23	1	29860390	30	1	29860390	-
24	1	29060754	27	1	29060754	+
X	1	49504873	22	1	49504873	+	a
X	49504974	67043505	34	1	17538532	+	b
X	67043606	116466875	23	1	49423270	+	b
X	116466976	123069463	39	1	6602488	+	b

[truncated: 1 more sheets: aRUM]
