# Supplementary material for: Evolution of the ancestral mammalian karyotype and syntenic regions
Source: Proc Natl Acad Sci U S A. 2022 Sep 26;119(40):e2209139119. doi: 10.1073/pnas.2209139119 (PMC9550189; doi:10.1073/pnas.2209139119)
Supplement: Supplementary File [file pnas.2209139119.sd05.xlsx]

## Sheet: Read me
Dataset S5. Manually RACFs for sloth genome-based reconstructed ancestors.
Column header	Explanation
aATL	Atlantogenatan ancestor
aEUT	Eutherian ancestor
aMAM	Mammalian ancestor
aTHE	Therian ancestor
aXEN	Xenarthran ancestor
Orientation	RACF relative orientation. (+) same orientation (-) different orientation
Segment	Chromosome segment letter identifier

## Sheet: aMAM
aMAM chr.	aMAM chr. start	aMAM chr. end	aMAM RACF	aMAM RACF start	aMAM RACF end	Orientation	Segment
1	1	52601152	14	1	52601152	-	a
1	52601253	381357351	1	1	328756099	+	b
1	381357452	393931992	33	1	12574541	-	c
1	393932093	396513893	47	1	2581801	-	c
1	396513994	411601205	31	1	15087212	+	d
2	1	3529757	44	1	3529757	-	a
2	3529858	62582024	12	1	59052167	-	b
2	62582125	66251556	43	1	3669432	-	c
2	66251657	175238181	6	1	108986525	+	c
2	175238282	209242288	21	1	34004007	+	d
2	209242389	357298405	3	1	148056017	-	e
3	1	3461793	45	1	3461793	+	a
3	3461894	22422585	28	1	18960692	+	b
3	22422686	23657021	57	1	1234336	-	c
3	23657122	117251230	8	1	93594109	+	d
3	117251331	117904571	60	1	653241	-	e
3	117904672	127794476	34	1	9889805	+	f
3	127794577	145703972	29	1	17909396	+	f
3	145704073	151824642	37	1	6120570	+	f
3	151824743	176480077	24	1	24655335	+	f
3	176480178	314380890	4	1	137900713	+	g
4	1	117720871	5	1	117720871	+	a
4	117720972	123072899	41	1	5351928	+	b
4	123073000	276044298	2	1	152971299	+	c
5	1	85780354	10	1	85780354	+	a
5	85780455	148616491	11	1	62836037	+	b
5	148616592	149607698	58	1	991107	+	c
5	149607799	151726718	51	1	2118920	+	c
5	151726819	256807231	7	1	105080413	+	c
5	256807332	263984865	35	1	7177534	+	c
6	1	93151060	9	1	93151060	+	a
6	93151161	116407434	13	1	23256274	+	b
7	1	30567073	13	23256275	53823347	-	a
7	30567174	68402813	19	1	37835640	-	b
7	68402914	70484072	52	1	2081159	-	c
8	1	38870957	18	1	38870957	-	a
8	38871058	41374003	49	1	2502946	+	b
8	41374104	55405039	32	1	14030936	+	c
9	1	39549482	16	1	39549482	-	a
9	39549583	41274009	55	1	1724427	-	b
10	1	37053312	20	1	37053312	+	a
10	37053413	40193878	46	1	3140466	-	b
11	1	39370964	17	1	39370964	-
12	1	32688230	23	1	32688230	-	a
12	32688331	34531453	53	1	1843123	+	b
13	1	33401625	22	1	33401625	+
14	1	6929471	36	1	6929471	+	a
14	6929572	23973427	30	1	17043856	-	b
15	1	22711943	25	1	22711943	+
16	1	546783	62	1	546783	-	a
16	546884	22444704	26	1	21897821	-	b
17	1	21231857	27	1	21231857	+	a
17	21231958	21716817	63	1	484860	+	b
18	1	1790877	54	1	1790877	-	a
18	1790978	4341032	48	1	2550055	-	b
19	1	3953396	42	1	3953396	+
1_unloc1	1	5396401	40	1	5396401	+
1_unloc2	1	1710219	56	1	1710219	+
4_unloc1	1	5567531	38	1	5567531	+
5_unloc1	1	2273869	50	1	2273869	-
5_unloc2	1	607370	61	1	607370	+
Un1	1	321552	64	1	321552	+
X	1	41235368	15	1	41235368	+	a
X	41235469	46735990	39	1	5500522	+	b
X_unloc1	1	800667	59	1	800667	+

## Sheet: aTHE
aTHE chr.	aTHE chr. start	aTHE chr. end	aTHE RACF	aTHE RACF start	aTHE RACF end	Orientation	Segment
1	1	58972393	16	1	58972393	+	a
1	58972494	185053149	6	1	126080656	-	b
1	185053250	265240130	11	1	80186881	-	c
1	265240231	423279489	3	1	158039259	-	c
1	423279590	436251375	31	1	12971786	+	d
1	436251476	442732765	36	1	6481290	+	d
2	1	3529757	39	1	3529757	+	a
2	3529858	63694341	15	1	60164484	+	b
2	63694442	67363873	38	1	3669432	+	c
2	67363974	177987201	9	1	110623228	+	d
2	177987302	212336706	23	1	34349405	+	d
2	212336807	361291658	4	1	148954852	+	e
3	1	23323679	27	1	23323679	-	a
3	23323780	32489261	32	1	9165482	+	b
3	32489362	33974385	52	1	1485024	-	c
3	33974486	94205017	14	1	60230532	+	c
3	94205118	126365255	24	1	32160138	+	c
3	126365356	126976287	57	1	610932	+	d
3	126976388	129777909	41	1	2801522	-	e
3	129778010	131298374	51	1	1520365	-	e
3	131298475	246889908	8	1	115591434	-	e
3	246890009	323636002	12	1	76745994	-	f
4	1	86952455	10	1	86952455	-	a
4	86952556	268242426	1	1	181289871	-	b
4	268242527	269233633	54	1	991107	+	c
4	269233734	312604294	19	1	43370561	+	c
5	1	1612980	50	1	1612980	-	a
5	1613081	137841035	5	1	136227955	+	a
5	137841136	300831194	2	1	162990059	+	a
6	1	121928233	7	1	121928233	+
7	1	70009640	13	1	70009640	-	a
7	70009741	72090899	45	1	2081159	-	b
8	1	47562574	18	1	47562574	-	a
8	47562675	55483773	34	1	7921099	-	b
9	1	54452190	17	1	54452190	-
10	1	40637129	21	1	40637129	+	a
10	40637230	42547586	47	1	1910357	-	b
11	1	40800781	20	1	40800781	-
12	1	25734018	25	1	25734018	-	a
12	25734119	34755683	33	1	9021565	-	b
13	1	4494431	37	1	4494431	+	a
13	4494532	6127094	49	1	1632563	-	a
13	6127195	7307402	53	1	1180208	-	b
13	7307503	26649984	29	1	19342482	+	c
14	1	24649386	26	1	24649386	-	a
14	24649487	24954903	60	1	305417	-	b
15	1	23274729	28	1	23274729	-
16	1	1790877	48	1	1790877	-	a
16	1790978	5250429	40	1	3459452	-	b
17	1	2430104	43	1	2430104	-	a
17	2430205	4630967	44	1	2200763	-	a
Un1	1	751712	55	1	751712	+
Un2	1	727651	56	1	727651	+
Un3	1	423355	58	1	423355	+
Un3	1	390204	59	1	390204	+
X	1	2047289	46	1	2047289	-	a
X	2047390	4562056	42	1	2514667	+	b
X	4562157	21444768	30	1	16882612	+	c
X	21444869	28083851	35	1	6638983	-	c
X	28083952	64073081	22	1	35989130	+	c

## Sheet: aEUT
aEUT chr.	aEUT chr. start	aEUT chr. end	aEUT RACF	aEUT RACF start	aEUT RACF end	Orientation	Segment
1	1	408975412	1	1	408975412	-
2	1	274811848	2	1	274811848	+
3	1	219562111	3	1	219562111	-
4	1	205669036	4	1	205669036	+
5	1	174812776	5	1	174812776	+	a
5	174812877	177402901	23	1	2590025	-	a
5	177403002	177828093	24	1	425092	+	b
6	1	163814383	6	1	163814383	-
7	1	157389977	7	1	157389977	+
8	1	125778914	8	1	125778914	-
9	1	120215018	9	1	120215018	-
10	1	6998090	21	1	6998090	+	a
10	6998191	103361874	11	1	96363684	+	b
11	1	93208004	12	1	93208004	-
12	1	78540210	13	1	78540210	-	a
12	78540311	78929892	25	1	389582	-	b
13	1	68518438	14	1	68518438	+
14	1	59773627	15	1	59773627	+
15	1	54280327	16	1	54280327	+
16	1	53483920	17	1	53483920	-
17	1	24234846	19	1	24234846	-	a
17	24234947	36765181	20	1	12530235	-	a
18	1	28083558	18	1	28083558	+
19	1	4054335	22	1	4054335	-
X	1	106844491	10	1	106844491	+

## Sheet: aATL
aATL chr.	aATL chr. start	aATL chr. end	aATL RACF	aATL RACF start	aATL RACF end	Orientation	Segment
1	1	448018903	1	1	448018903	+
2	1	303940898	3	1	303940898	-
3	1	239934887	4	1	239934887	+
4	1	227716019	2	173258011	400974029	-
5	1	183383244	5	1	183383244	+	a
5	183383345	186393834	25	1	3010490	+	a
6	1	177535366	6	1	177535366	-
7	1	173258010	2	1	173258010	-
8	1	19146043	21	1	19146043	-	a
8	19146144	69102118	18	1	49955975	-	a
8	69102219	135318475	14	1	66216257	+	a
9	1	130734081	7	1	130734081	-
10	1	7371187	23	1	7371187	+	a
10	7371288	7766097	27	1	394810	-	b
10	7766198	107444838	8	1	99678641	+	c
10	107444939	111787811	24	1	4342873	+	c
11	1	95628907	9	1	95628907	+
12	1	85950438	10	1	85950438	+
13	1	72664550	12	1	72664550	-
14	1	68796584	13	1	68796584	-
15	1	65101182	15	1	65101182	-
16	1	56454699	17	1	56454699	-
17	1	27968133	20	1	27968133	-	a
17	27968234	44036410	22	1	16068177	-	b
18	1	29178949	19	1	29178949	+
19	1	7618370	2	400974030	408592399	-
Un1	1	531472	26	1	531472	+
X	1	85218559	11	1	85218559	-	a
X	85218660	145564214	16	1	60345555	+	a

## Sheet: aXEN
aXEN chr.	aXEN chr. start	aXEN chr. end	aXEN RACF	aXEN RACF start	aXEN RACF end	Orientation	Segment
1	1	262980065	1	1	262980065	+	a
1	262980166	281291410	27	1	18311245	+	b
2	1	247806863	2	1	247806863	-
3	1	237565729	3	1	237565729	-	a
3	237565830	242210500	36	1	4644671	-	a
3	242210601	243317080	39	1	1106480	-	b
4	1	438892	47	1	438892	-	a
4	438993	185490575	4	1	185051583	-	b
5	1	179279288	5	1	179279288	-
6	1	15242703	29	1	15242703	-	a
6	15242804	163068614	7	1	147825811	-	a
7	1	153380401	6	1	153380401	-	a
7	153380502	153705676	51	1	325175	-	b
8	1	21707260	23	1	21707260	-	a
8	21707361	22519179	42	1	811819	+	a
8	22519280	130982663	10	1	108463384	-	a
8	130982764	145098007	30	1	14115244	+	a
9	1	144569333	8	1	144569333	+
10	1	131999405	9	1	131999405	+
11	1	3707360	37	1	3707360	+	a
11	3707461	4011204	53	1	303744	+	a
11	4011305	95594679	12	1	91583375	+	a
11	95594780	116614519	24	1	21019740	+	a
12	1	91440784	13	1	91440784	+	a
12	91440885	93326480	38	1	1885596	+	a
12	93326581	99537785	34	1	6211205	-	a
13	1	97052005	11	1	97052005	-
14	1	88396420	14	1	88396420	-
15	1	63482496	19	1	63482496	+	a
15	63482597	74709153	31	1	11226557	-	a
16	1	74297069	16	1	74297069	+
17	1	72551942	17	1	72551942	+
18	1	68422387	18	1	68422387	+
19	1	301264	54	1	301264	-	a
19	301365	58771007	20	1	58469643	+	b
20	1	44380296	21	1	44380296	+	a
20	44380397	44838597	46	1	458201	-	b
21	1	19497108	26	1	19497108	+	a
21	19497209	29938152	32	1	10440944	+	b
22	1	15804955	28	1	15804955	+
23	1	8261612	33	1	8261612	-	a
23	8261713	8642465	48	1	380753	-	b
24	1	957789	40	1	957789	+	a
24	957890	1295360	50	1	337471	+	b
19_unloc1	1	747391	43	1	747391	+
20_unloc1	1	907638	41	1	907638	+
5_unloc1	1	703235	44	1	703235	+
5_unloc2	1	514678	45	1	514678	+
8_unloc1	1	377627	49	1	377627	+
X	1	5399367	35	1	5399367	-	a
X	5399468	87446561	15	1	82047094	-	a
X	87446662	131201275	22	1	43754614	+	b
X	131201376	151185423	25	1	19984048	+	b
X_unloc1	1	314545	52	1	314545	+
