# Supplementary material for: Evolution of the ancestral mammalian karyotype and syntenic regions
Source: Proc Natl Acad Sci U S A. 2022 Sep 26;119(40):e2209139119. doi: 10.1073/pnas.2209139119 (PMC9550189; doi:10.1073/pnas.2209139119)
Supplement: Supplementary File [file pnas.2209139119.sd06.xlsx]

## Sheet: aMAM SF coverage
Dataset S6. Syntenic fragment coverage of the reconstructed mammalian ancestor, descendant, and outgroups species’ genomes.
	Reference genome	Human (hg38)		Cattle (bosTau9)		Sloth (mChoDid1)
Species	Common name	aMAM coverage (%)	Target genome coverage (%)	aMAM coverage (%)2	Target genome coverage (%)3	aMAM coverage (%)3	Target genome coverage (%)4
Echinops telfairi	Tenrec	98.4258	90.3525	98.7854	86.0958	98.7928	88.7715
Elephantulus edwardii	Cape elephant shrew	95.9997	82.7709	96.7461	74.8535	96.7339	81.2402
Orycteropus afer	Aardvark	99.8321	91.5262	99.7459	89.6523	99.8946	89.9044
Procavia capensis	Rock hyrax	99.3778	92.421	99.8468	88.8006	99.8714	90.5969
Trichechus manatus	Manatee	99.9509	92.0835	100	89.4546	99.9672	90.6544
Loxodonta africana	African elephant	91.5831	91.4744	93.0855	88.6371	91.4591	89.8618
Tolypeutes matacus	Three-banded armadillo	99.7929	69.4246	99.9193	65.2847	99.8914	68.1519
Choloepus didactylus	Southern two-toed sloth	99.9073	85.5018	99.9778	83.8948	100	86.9729
Bos taurus	Cattle	97.978	92.7612	100	87.7604	98.6364	90.3359
Capra hircus	Goat	98.5132	92.2409	98.5229	85.9912	98.5889	89.9411
Sus scrofa	Pig	99.499	91.9846	97.6885	87.0169	99.5985	89.4649
Monodon monoceros	Narwhal	99.9177	93.8396	100	90.3779	99.8654	91.7255
Felis catus	Cat	100	92.8808	95.3575	87.5984	98.543	91.0175
Canis familiaris	Dog	99.9219	93.3047	99.7574	89.2007	99.8504	90.5024
Manis tricuspis	Tree pangolin	99.7932	88.6536	99.98	82.1558	99.8194	86.4417
Ceratotherium simum simum	Southern white rhinoceros	99.9845	92.2403	99.6774	88.8238	99.9098	90.1414
Equus caballus	Horse	99.9589	92.6123	97.4818	87.3528	99.8788	90.356
Rhinolophus ferrumequinum	Greater horseshoe bat	99.9845	94.0535	100	90.601	99.9098	91.9293
Sorex araneus	European shrew	94.4844	85.0933	96.0444	80.1332	92.6047	82.5955
Condylura cristata	Star-nosed mole	94.6534	91.3206	96.4399	88.3759	94.262	89.0403
Galeopterus variegatus	Colugo	99.7762	86.8376	99.9163	79.6923	99.7413	84.6882
Pan troglodytes	Chimpanzee	98.8471	92.1406	99.0929	88.6851	99.3884	89.1172
Homo sapiens	Human	100	85.6704	99.6587	82.3814	99.9535	83.2115
Tupaia tana	Large tree shrew	99.9688	84.1093	99.9554	80.3106	99.6679	82.0611
Oryctolagus cuniculus	European rabbit	99.1425	91.1987	99.4689	87.7934	99.0406	89.2283
Mus musculus	House mouse	99.4203	82.7521	98.8702	78.1485	98.4544	80.6159
Rattus norvegicus	Norway rat	99.1201	85.3403	98.0714	78.8388	97.8488	81.8808
Sarcophilus harrisii	Tasmanian devil	97.9312	81.8897	95.4417	56.7877	97.5476	78.7587
Vombatus ursinus	Wombat	96.8186	88.1292	95.3765	82.481	89.8795	77.7882
Phascolarctos cinereus	Koala	99.2742	91.0158	99.8781	88.0175	98.7127	89.0232
Monodelphis domestica	Gray short-tailed opossum	97.9552	87.7597	99.3546	85.4674	97.9365	86.5078
Ornithorhynchus anatinus	Platypus	98.7885	86.6191	41.2536	29.5388	98.3513	84.4856
Alligator sinensis	Chinese alligator	97.5976	85.7952	99.9148	81.0086	97.2595	84.1871
Gallus gallus	Chicken	94.4286	81.998	99.1608	78.2686	94.3761	80.5186
