# Supplementary material for: Evolution of the ancestral mammalian karyotype and syntenic regions
Source: Proc Natl Acad Sci U S A. 2022 Sep 26;119(40):e2209139119. doi: 10.1073/pnas.2209139119 (PMC9550189; doi:10.1073/pnas.2209139119)
Supplement: Supplementary File [file pnas.2209139119.sd12.xlsx]

## Sheet: Read me
Dataset S12. Orthology maps for each pairwise comparison on the human lineage.
Column header	Explanation
BOR	Boreoeutherian ancestor chromosome
BOR end	Boreoeutherian ancestor chromosome end
BOR start	Boreoeutherian ancestor chromosome start
EUA	Euarchontoglires ancestor chromosome
EUA end	Euarchontoglires ancestor chromosome end
EUA start	Euarchontoglires ancestor chromosome start
EUC	Euarchontan ancestor chromosomes
EUC end	Euarchontan ancestor chromosomes end
EUC start	Euarchontan ancestor chromosomes start
EUT	Eutherian ancestor chromosome
EUT end	Eutherian ancestor chromosome end
EUT start	Eutherian ancestor chromosome start
Human	Human chromosome
Human end	Human chromosome end
Human start	Human chromosome start
MAM	Mammalian ancestor chromosome
MAM end	Mammalian ancestor chromosome end
MAM start	Mammalian ancestor chromosome start
Orientation	Synteny block relative orientation. (+) same orientation (-) different orientation
PMT	Primatomorphan ancestror chromosome
PMT end	Primatomorphan ancestror chromosome end
PMT start	Primatomorphan ancestror chromosome start
PRT	Primate ancestor chromosome
PRT end	Primate ancestor chromosome end
PRT start	Primate ancestor chromosome start
THE	Therian ancestor chromosome
THE end	Therian ancestor chromosome end
THE start	Therian ancestor chromosome start

## Sheet: aMAM to aTHE
MAM	MAM start	MAM end	THE	THE start	THE end	Orientation
1	1	9137890	1	1	9309515	-
1	9137890	50640638	1	9731897	51836688	+
1	50640638	52778542	1	51836688	54036569	-
1	52778542	179212630	1	54036569	184778056	+
1	179212630	244662325	1	186038179	251727649	+
1	244662325	327869898	1	277880182	364336471	+
1	327869898	331845533	1	264249500	268225135	+
1	331845533	343179035	1	252915998	264249500	-
1	343179035	395386037	1	364336471	417150731	-
1	395386037	398178794	1	273142152	275934909	+
1	398178794	400124067	1	275934909	277880182	-
1	400124067	404366836	1	422141467	426384236	+
1	404366836	405399537	1	251727649	252760350	-
1	405399537	408095917	1	268225135	270921515	-
1	408100757	410695151	1	417376867	419971261	-
2	1	3300978	2	1	3300978	-
2	3300978	53594913	2	17585907	67879842	+
2	53594913	55918167	2	67879842	70203096	-
2	55918167	158662585	2	70203096	173728215	+
2	158662585	172312568	2	3647249	17585907	-
2	172312568	353859308	2	173728215	358236905	+
3	1	28467803	4	1	28849591	+
3	28467803	29208605	4	28908572	29649374	-
3	29208605	31434761	4	40716742	43252843	-
3	31434761	85074956	4	43653657	99564408	+
3	85074956	85394996	4	29689875	30009915	+
3	85394996	86106075	4	99564408	100275487	+
3	86106075	115891712	4	104522929	134308566	-
3	115891712	119696066	5	12301954	16106308	-
3	119696066	128433306	4	31180981	40716742	-
3	128433306	130334729	4	102621506	104522929	+
3	130334729	130730989	4	134308566	134704826	-
3	130730989	131138935	4	101883940	102291886	+
3	131138935	132747388	4	100275487	101883940	-
3	132747388	141562300	4	135753302	144836564	+
3	141562300	150900184	4	144836564	154174448	-
3	150900184	155588714	4	154174448	158862978	+
3	155588714	262546554	4	158862978	268809299	-
3	262546554	308375410	4	268809299	316807347	+
4	1	61730289	5	220978564	283048712	-
4	61730289	112632662	5	165744130	219016761	+
4	112632662	117961184	5	159596067	165124707	-
4	117961184	119407782	5	219531966	220978564	-
4	119407782	119743032	5	5336479	5671729	+
4	119743032	123964309	5	966685	5187962	-
4	123964309	128539938	5	5887680	10463309	-
4	128539938	130378583	5	10463309	12301954	-
4	130378583	268925108	5	17081809	159463135	-
5	1	60861732	3	1	60861732	+
5	60861732	147170723	3	69004907	156229498	+
5	147170723	149092411	3	158050935	159972623	-
5	149092411	150913848	3	156229498	158050935	+
5	151766231	154306917	3	276007231	278717027	-
5	154306917	254414772	3	166367917	267675521	+
5	254414772	258681975	3	162100714	166367917	+
5	258681975	264653223	3	269646940	275618188	+
6	1	340692	6	1	340692	-
6	340692	90481041	6	522913	94466550	+
6	90481041	126592014	6	94805382	131162186	-
6	126592014	133439418	6	131162186	139296967	+
7	1	3911349	7	1	3911349	-
7	3911349	76532206	7	3911349	78534965	+
8	1	11170636	9	1	11316989	-
8	11170636	24535283	9	11316989	24681636	-
8	24535283	26483228	9	48032608	49980553	+
8	26483228	49501945	9	24773568	48032608	+
8	49501945	51691133	9	49980553	52169741	+
9	1	15715881	10	1	15833414	-
9	15715881	43566290	10	15833414	43912654	+
10	1	2942278	8	32120789	35063067	+
10	2942278	3426476	8	7967538	8451736	+
10	3426476	17831418	8	17548321	32120789	-
10	17831418	18189881	8	7311212	7669675	+
10	18189881	40965357	8	35063067	59061175	+
10	40965357	41585150	11	40642746	41262539	-
11	1	1885803	3	319512984	321398787	+
11	1885803	31851500	3	283472275	313854908	+
11	31851500	32561308	3	278874439	279584247	-
11	32561308	37533657	3	314517721	319512984	-
11	37993481	38766674	3	282699082	283472275	-
11	38766674	40792953	3	279584247	282203495	+
12	1	7449281	12	302442	8200785	-
12	7449281	36954873	12	8486536	38967055	+
12	36954873	37750194	12	39825789	40621110	+
12	37750194	38054834	12	39268391	39573031	-
13	1	19989960	13	1	19989960	+
13	19989960	25019662	13	19989960	25019662	-
13	25019662	25835591	13	29315947	30131876	+
13	25835591	27614662	13	27536876	29315947	+
13	27614662	33119577	13	30131876	35636791	-
13	33119577	35081533	13	25252034	27213990	+
14	1	31175856	14	296970	32539301	+
15	1	4781635	11	2146992	6922066	-
15	4781635	5760891	11	98450	1077706	+
15	5760891	6830177	11	1077706	2146992	-
15	6830177	29087317	11	7372532	30461304	+
16	1	1007209	15	20365032	21372241	-
16	1007209	8433436	15	1	7690503	+
16	8433436	13927828	15	14870640	20365032	+
16	13927828	20108513	15	7690503	13871188	+
17	1	6094223	8	11216049	17310272	+
17	6094223	9427861	8	3977574	7311212	-
17	9427861	10177747	11	30461304	31211190	+
17	10177747	12732571	8	1422750	3977574	-
17	12732571	13519072	8	1	786501	+
17	13519072	14764534	11	31211190	37580734	+
17	14764534	15400783	8	786501	1422750	+
17	15400783	17328086	11	38715443	40642746	-
17	17328086	18793310	8	9750825	11216049	-
17	18793310	19653617	11	37855136	38715443	+
18	1	5444562	16	1	5444562	+
18	5444562	6022865	16	9409300	9987603	-
18	6022865	7623785	16	6806444	8828388	+
18	7623785	8056767	16	6039652	6472634	-
18	8056767	8651857	16	5444562	6039652	+
19	1	703267	17	1670034	2373301	+
19	703267	2058847	17	314454	1670034	+
19	2058847	3533949	17	5133548	6813788	+
19	3533949	5878132	17	2413466	5133548	+
X	1	1396980	X	1	1396980	-
X	1396980	16226484	X	8292445	23903546	+
X	16226484	21158477	X	1396980	8292445	+
X	21158477	24365980	X	25263410	28470913	+
X	24365980	34563940	X	28470913	38983828	-
X	34563940	52263234	X	38983828	57175317	+

## Sheet: aTHE to aEUT
THE	THE start	THE end	EUT	EUT start	EUT end	Orientation
1	1	56073364	9	347035	59350234	+
1	56073364	60614342	1	1	4989489	+
1	60614342	61256880	1	4989489	5632027	-
1	61256880	147976962	1	5657253	95301249	+
1	147976962	148596015	1	95301249	95920302	-
1	148596015	150640849	7	145521219	147566053	+
1	150640849	151380985	X	34359785	35099921	+
1	151380985	184778056	X	1	33882515	+
1	184778056	261846297	3	126086349	209826945	-
1	261846297	270921515	8	107163250	117762709	-
1	270921515	378164815	8	1	107163250	+
1	378164815	417150731	3	83287652	123036835	+
1	417150731	419971261	3	123036835	126086349	-
1	419971261	426384236	3	75879048	83287652	-
2	1	2263383	10	73751038	76466389	+
2	2263383	3300978	10	72656535	73694130	-
2	3300978	7677886	10	67821822	72305208	+
2	7677886	67879842	10	5007806	67570943	-
2	67879842	70203096	10	2033836	5007806	+
2	70203096	110151644	5	74215564	116399904	-
2	110151644	118350936	5	65971810	74215564	+
2	118350936	149650167	5	31960167	65908354	-
2	149650167	150024495	5	31585839	31960167	+
2	150024495	150353528	5	30811636	31140669	-
2	150353528	150872573	5	30124009	30643054	+
2	150872573	174573406	14	24555567	48997604	-
2	174573406	204015393	5	1	30124009	+
2	204015393	206946702	14	49498419	52435790	+
2	206946702	209551630	6	1	2690040	-
2	209551630	229390035	6	2690040	23058476	+
2	229390035	244527271	14	52484477	65173298	-
2	244527271	267789917	14	1	24504973	+
2	267789917	357234761	11	504861	90815253	-
2	357832129	358236905	11	1	404776	+
3	1	93632514	2	1	98515063	+
3	93632514	97326399	2	98515063	103461905	-
3	97326399	114020433	2	103821499	120773135	+
3	114020433	137885418	2	181924743	206505235	-
3	137885418	138283309	2	181021082	181418973	-
3	138283309	138623848	2	181584204	181924743	+
3	138623848	197279667	2	120773135	180640368	-
3	197279667	229219582	2	206684072	239860300	+
3	229219582	230487037	3	45111910	46379365	-
3	230487037	249852871	3	55996930	75852037	+
3	249852871	251180788	3	43783993	45111910	+
3	251180788	253228275	3	46952110	48999597	-
3	253228275	256887201	3	51072116	55996930	-
3	256887201	276007231	2	240339900	261557064	+
3	276007231	277491242	3	42299982	43783993	+
3	277491242	278144282	5	163135400	163788440	-
3	278144282	278717027	3	46379365	46952110	+
3	278717027	318089568	3	2231463	42299982	-
3	318468898	320376114	3	100793	2231463	+
3	320376114	321398787	10	459824	1482497	-
4	1	5420876	16	29575051	35248441	+
4	5420876	10263956	16	24558909	29575051	+
4	10263956	13798134	16	20451589	24367552	-
4	13798134	15647849	16	35248441	37433495	-
4	15647849	29649374	16	37433495	52427595	+
4	29649374	30009915	1	188089053	188449594	+
4	30009915	32070413	16	18391091	20451589	-
4	32070413	43252843	1	95920302	107134319	-
4	43252843	60657495	16	134740	17890252	+
4	60657495	100275487	1	115783316	156070083	+
4	100275487	100776326	16	17890252	18391091	-
4	100776326	104522929	1	111592356	115708790	-
4	104522929	134308566	1	156186320	188089053	+
4	134308566	134704826	1	111196096	111592356	+
4	134704826	138369156	1	107134319	110798649	+
4	138369156	316807347	1	188449594	380881909	+
5	1	510349	5	162278351	162788700	+
5	510349	130170861	6	23058476	154423341	+
5	130170861	132136820	4	193677627	195663897	+
5	132136820	283048712	4	37210526	193472560	-
6	522913	102679852	7	1	104889196	+
6	102679852	114002987	7	105052912	116441963	-
6	114002987	139296967	7	116441963	143651800	-
7	1	78534965	12	1	82508332	+
8	1	23219980	13	12302220	36782551	+
8	23219980	30833867	13	36782551	44655848	-
8	30833867	51138750	13	44679074	66553037	+
8	51138750	59061175	13	3374964	11890118	+
9	1	424559	9	66260828	66685387	+
9	424559	1397789	9	59350234	60323464	+
9	1397789	7072999	9	60323464	65998674	-
9	7072999	52169741	9	66793849	114593414	+
10	1	6070421	15	5738646	12305807	+
10	6070421	15527489	15	19989717	29631569	-
10	15527489	20892139	15	1	5738646	-
10	20892139	24296565	15	16197889	19879216	-
10	24296565	26694341	15	13656324	16197889	+
10	26694341	43912654	15	29631569	47233460	+
11	1	6922066	17	17729648	24899033	+
11	6922066	17119558	17	1	10788706	+
11	17119558	19360686	17	10943357	13538331	-
11	19360686	22767779	17	13538331	17729648	+
11	22767779	24177296	17	36158239	37567756	-
11	24177296	28563442	17	37767143	43289334	-
11	28563442	31211190	13	1	3374964	+
11	31211190	31594037	17	25799707	26182554	-
11	31594037	41262539	17	26182554	35851056	+
12	1	994771	5	117769756	119148521	-
12	994771	14152547	5	119148521	133041007	+
12	14152547	36864720	5	133041007	157435598	-
12	36864720	40621110	5	157575076	162278351	+
13	1	25865374	4	395342	26565969	+
13	25865374	27213990	4	27229141	28577757	+
13	27213990	28810923	4	28577757	30384658	-
13	28810923	35636791	4	30384658	37210526	-
14	1	4040348	18	669439	4709787	+
14	4040348	4484154	18	6113185	6556991	+
14	4484154	4987926	18	4898808	5402580	-
14	4987926	32539301	18	6556991	34382661	+
15	1	21372241	10	76466389	98347270	+
16	1	339335	19	5894086	6233421	-
16	339335	825081	19	7057464	7543210	-
16	825081	1333076	19	7543210	8051205	-
16	1333076	1835919	19	8051205	8554048	-
16	1835919	2149617	19	8554048	8867746	-
16	2149617	2502141	19	8867746	9220270	-
16	2502141	2873923	19	9220270	9592052	-
16	2873923	3434813	19	9592052	10152942	-
16	3434813	4106873	19	10294165	10966225	-
16	4106873	4472793	19	10966225	11332145	-
16	4472793	4982191	19	11332145	11841543	-
16	4982191	5444562	19	11841543	12303914	-
16	5444562	8828388	19	1805418	5399974	-
16	8828388	10545003	19	1	1805418	+
17	1	1109840	15	47319159	48428999	-
17	1109840	2373301	15	48428999	49845971	+
17	2373301	2961926	15	49845971	50434596	-
17	2961926	8305242	15	51246143	58737263	+
X	1	1396980	X	36547798	37944778	+
X	1396980	22810799	X	40053313	62588161	+
X	22810799	31345763	X	62588161	71771417	-
X	31345763	57175317	X	72127424	99484264	+
X	57175317	57596479	X	35099921	35521083	+
X	57596479	58163728	X	35980549	36547798	+
X	58163728	59179105	X	38520915	39536292	+

## Sheet: aEUT to aBOR
EUT	EUT start	EUT end	BOR	BOR start	BOR end	Orientation
1	1	87081945	14	1211774	92197442	+
1	87081945	177919694	12	692481	98480909	-
1	178655025	381334654	2	1	211664156	+
2	1	111743697	7	34293027	149449137	-
2	111743697	139811350	7	4648227	34293027	+
2	139811350	143921130	7	1	4570002	-
2	143921130	261557064	9	4318	120352029	-
3	1	209826945	1	1	215639327	+
4	1	195187813	3	1	204858614	+
5	1	164094353	4	1	173324101	+
6	1	154423341	5	1	160446847	+
7	503690	147516758	6	2191884	154317520	+
8	3699	117762709	8	1	122704952	+
9	1	114593414	10	1	118150742	+
10	1	98347270	11	30009	102289865	+
11	1	90815253	13	963134	94041326	+
12	1	82541215	15	827843	85587760	+
13	1	66553037	16	1	70426218	+
14	1	65173298	17	1551290	69396908	+
15	1	58737263	18	1	62506008	+
16	55812	52427595	19	303983	56549002	+
17	1	43289334	20	641947	44043816	+
18	1	34792859	21	1	36279996	+
19	1	12912873	22	1	14403212	+
X	1	99484264	X	1	118970419	+

## Sheet: aBOR to aEUA
BOR	BOR start	BOR end	EUA	EUA start	EUA end	Orientation
1	1	1368333	1	628133	1996466	-
1	1368333	215639327	1	3055079	225537561	+
2	1	17410728	2	1708827	19612406	-
2	17419202	19128029	2	1	1708827	+
2	19128029	211664156	2	19612406	223614113	+
3	1386	204858614	3	1	213125258	+
4	1	173324101	4	1	174051208	+
5	1	160446847	5	1	164011490	+
6	1	154317520	6	1	160989517	+
7	1	34293027	22	1	35638732	+
7	34293027	149449137	10	1	122011862	+
8	38918	122704952	7	421690	127114535	+
9	4870	120351845	9	1	122977508	+
10	1	118544614	8	1	126407825	+
11	1	6257471	11	1	6326794	-
11	6258702	102289865	11	9184698	107594227	+
12	1	98480909	12	859851	104736681	+
13	1	94009680	13	1	96874610	+
14	3571	92197442	14	1	93603102	+
15	1	85587760	15	445145	89140672	+
16	1	70424235	17	1	72060239	+
17	1	69396908	16	1	73533093	+
18	3211	62506008	18	1	68221305	+
19	1	56549002	19	882436	59043574	+
20	102	44043816	20	1	50948265	+
21	1	36279996	21	339170	37516274	+
22	1	14403212	23	1	17606037	+
X	1	118954802	X	1	139877306	+

## Sheet: aEUA to aEUC
EUA	EUA start	EUA end	EUC	EUC start	EUC end	Orientation
1	1	225537561	2	1	227607576	+
2	1	19612406	1	1	20321353	-
2	19612406	223614113	1	119163940	327167856	+
3	1	213841662	3	1	216112713	+
4	1	174057512	4	1	177135434	+
5	1	164011490	5	1	166658623	+
6	1	85218651	14	1441440	88173700	-
6	85218651	161897068	15	1	77182788	+
7	1	127114535	6	1	128047920	+
8	1	126407825	8	1	127628143	+
9	1	122977508	9	1	124323394	+
10	1	9044514	10	1	9306850	+
10	9044514	9358203	10	9426543	9740232	-
10	9358203	122011862	10	9740232	123392435	+
11	1	6328025	11	1	6328025	+
11	6328025	8287000	11	6328025	8287000	-
11	8287000	107594227	11	8287000	109652543	+
12	1	104736681	12	1	106038163	+
13	1	96874610	1	20321353	117380613	+
14	1	93603102	13	1	94903014	+
15	1	445145	7	43995507	44440652	+
15	445145	6284415	7	38024723	43995507	+
15	6284415	13681571	7	44440652	51837808	+
15	13681571	14023412	7	51837808	52179649	-
15	14023412	89284980	7	52532454	127862223	+
16	1	73533093	16	1	74251340	+
17	1	72060239	17	1	73240996	+
18	1	54666936	18	1	56216500	+
18	54666936	55325434	18	56465646	57124144	-
18	55325434	68221305	18	57586161	72285341	+
19	1	59043574	19	1	59251557	+
20	1	50948265	20	1	52336902	+
21	1	32975611	21	4906517	37882128	+
21	32975611	37516274	21	1	4906517	-
22	1	35663898	7	1	36912512	+
23	1	17606037	22	1	18915631	+
X	1	139877306	X	1	149131321	+

## Sheet: aEUC to aPMT
EUC	EUC start	EUC end	PMT	PMT start	PMT end	Orientation
1	1	6820020	1	1	6820020	+
1	6820020	20321353	1	6820020	20409365	-
1	20321353	327167856	1	20409365	327680392	+
2	1	3053707	2	1	3322078	-
2	3053707	5318366	2	4017504	6282163	-
2	5318366	6013792	2	3322078	4017504	+
2	6013792	227607576	2	6282163	228187630	+
3	334	216112713	3	1	216617708	+
4	1	174433132	4	1	174433132	+
4	174433132	176238433	3	217627928	219433229	-
4	176238433	177135434	3	216730927	217627928	+
5	1	166658623	5	1	167471642	+
6	421690	128047920	8	1	127899356	+
7	1	43995507	6	1	44798877	+
7	43995507	44440652	6	44798877	45244022	-
7	44440652	127862223	6	45244022	128808086	+
8	1	63359916	7	64582484	127942400	-
8	63359916	124481679	7	3238358	64582484	+
8	124481679	127628143	7	1	3238358	-
9	1	9208337	9	1	9208337	-
9	9208337	124323394	9	9588204	124774579	+
10	1	123392435	10	1	123868388	+
11	1	4182718	11	5021544	9204262	+
11	4182718	6328025	11	2876237	5021544	+
11	6328025	8287000	11	108247935	110206910	+
11	8287000	10974602	11	1	2687602	+
11	10974602	107265623	11	9348138	105638816	+
11	107265623	108172325	11	105638816	106767717	-
11	108172325	109652543	11	106767717	108247935	+
12	1	88284126	12	1	88386936	+
12	88639425	92122713	12	102615858	106169555	-
12	92122713	106038163	12	88386936	102615858	+
13	1	94903014	13	1	95067478	+
14	1	88173700	14	1	88282628	+
15	1	77182788	15	1	77182788	+
16	1	74251340	17	1	74251337	+
17	1	3338847	16	17531529	20870376	-
17	3338847	4189077	16	15613291	16463521	+
17	4189077	13076008	16	6726360	15613291	-
17	13076008	15236479	16	4486491	6646962	+
17	15236479	19661650	16	1	4486491	-
17	19661650	44062220	16	21030622	45996691	+
17	44062220	52543167	16	45996691	54589527	-
17	52543167	73202950	16	54589527	75329877	-
18	1	72285341	18	1	73748586	+
19	1	59251557	19	1	59251557	+
20	166	29480000	21	1	29478690	+
20	29480000	52336902	22	1	23648433	+
21	1	2514682	20	35433666	37948348	-
21	2514682	4906517	20	32975611	35367446	+
21	4906517	30315108	20	1	25408591	-
21	30315108	37882128	20	25408591	32975611	-
22	1	18915631	23	1	19061985	+
X	1	149131321	X	1	150028904	+

## Sheet: aPMT to aPRT
PMT	PMT start	PMT end	PRT	PRT start	PRT end	Orientation
1	1	5294400	7	1	5294400	+
1	5294400	5621706	7	5294400	5621706	-
1	5621706	6820020	7	5665768	6864082	+
1	6820020	17979597	7	16765012	27924589	+
1	17979597	20409365	7	8604933	11034701	+
1	20409365	133663727	7	27924589	141180797	-
1	133663727	135404578	7	6864082	8604933	-
1	135404578	141134889	7	11034701	16765012	+
1	141134889	318510073	3	9170319	186593094	-
1	318510073	323735342	3	3945050	9170319	+
1	323735342	327680392	3	1	3945050	-
2	1	2839468	2	122463437	125302905	+
2	2839468	3322078	2	125302905	125785515	-
2	3322078	4017504	2	125826802	126522228	-
2	4017504	19094693	2	1	15077189	-
2	19139003	79632155	2	15077189	75570341	-
2	79632155	145225382	2	126522228	192115455	+
2	145225382	147132935	2	192115455	194023008	-
2	147132935	147640465	2	194083096	194590626	+
2	147640465	194533561	2	75570341	122463437	-
2	194533561	228187630	22	1	33654069	+
3	28	118893547	1	1	118738204	+
3	118942228	120139304	1	119753667	120950743	+
3	120139304	120753700	1	119139271	119753667	+
3	120753700	198456779	1	121545095	199491720	+
3	198456779	217627928	1	199491720	219024448	-
3	217627928	219433229	1	219024448	220829749	+
4	1	169412358	4	1	169794625	+
4	169412358	169788937	4	171175898	171552477	-
4	169788937	171170210	4	169794625	171175898	+
4	171170210	174428946	4	171552477	174811213	+
5	1	167471642	5	1	167590190	+
6	1	29341728	10	1	29341728	+
6	29341728	30555245	10	29341728	30555245	-
6	30555245	42088373	10	30555245	42088373	+
6	42088373	44208872	10	43550135	45670634	-
6	44208872	45244022	10	42514985	43550135	+
6	45244022	45670634	10	42088373	42514985	+
6	45743321	82189589	10	46222218	82668486	-
6	82189589	82741173	10	45670634	46222218	+
6	82777735	128923670	10	82668486	128814421	+
7	1	127942400	9	1	129149534	+
8	1	17068411	11	1	17068411	-
8	17068411	127899356	11	17068411	127899356	+
9	1	9208337	6	43784967	52993304	-
9	9208337	11413704	6	52993304	55492088	+
9	11413704	47902295	6	6804237	43648114	-
9	47902295	68695103	6	71287916	92080724	-
9	68802908	124774579	6	96821158	153411454	+
10	1	1722473	23	1	1722473	-
10	1722473	4455442	8	1	2732969	-
10	4455442	105334656	8	2732969	104177812	+
10	105334656	123868388	23	14847255	33380987	+
11	1	28726965	12	41127242	70049157	-
11	28824751	67221919	12	1	38397168	+
11	67221919	108247935	12	70049157	111075173	+
11	108247935	110206910	12	38397168	40356143	-
12	1	106169555	13	1	107908999	+
13	1	496899	14	5593960	6090859	+
13	496899	5574786	14	1	5077887	+
13	5574786	6026868	14	5141878	5593960	-
13	6026868	21839168	14	6192089	22004389	+
13	21839168	22169477	14	33254469	33584778	+
13	22169477	33430703	14	22004389	33254469	-
13	33430703	95067478	14	33584778	95197326	+
14	1	88282628	15	1	88282628	+
15	1	2037570	16	9586155	11623725	-
15	2037570	43296061	16	11623725	52882216	+
15	43296061	45458354	16	52882216	55048112	-
15	45458354	46223963	16	55082912	55848521	-
15	46223963	49880139	16	55848521	59504697	+
15	49880139	51624452	16	59504697	61484214	-
15	51624452	52445361	16	61484214	62305123	-
15	52445361	53188927	16	67376210	68119776	+
15	53188927	58260014	16	62305123	67376210	-
15	58260014	65758431	16	68119776	75618193	+
15	65758431	66246181	16	75618193	76105943	-
15	66246181	69092745	16	76105943	78952507	+
15	69092745	70530097	16	6243113	7680465	-
15	70530097	72162170	16	7954082	9586155	+
15	72162170	77520641	16	884642	6243113	+
16	1	786815	17	1	786815	-
16	1132759	20870376	17	786815	20482239	+
16	20870376	24678169	17	20482239	24290032	-
16	24678169	30054550	17	24290032	29666413	+
16	30054550	31522959	17	29724734	31193143	-
16	31522959	33842208	17	52659335	54978584	+
16	33842208	54589527	17	31193143	52659335	-
16	54589527	69533225	17	60775236	75751691	-
16	69533225	72841329	17	57467132	60775236	+
16	72841329	75329877	17	54978584	57467132	-
17	1	74251337	19	1	74498276	+
18	1	43180827	18	31513813	74905797	-
18	43180827	44234494	21	23623964	24677631	-
18	44234494	51792264	21	24677631	32235401	+
18	51792264	52268298	21	32235401	32711435	-
18	52706232	73748586	21	32711435	54046183	+
19	1	26157384	20	1	26157384	-
19	26200804	59251557	20	26566560	59617313	+
20	1	2219451	8	104177812	106397263	-
20	2219451	13256152	8	106397263	117433964	-
20	13256152	25408591	8	117433964	129586403	+
20	25408591	32975611	23	7280235	14847255	-
20	32975611	33705107	23	6133374	6862870	+
20	33705107	34122472	23	6862870	7280235	-
20	34122472	36324427	23	3931419	6133374	-
20	36324427	36663043	23	3294311	3632927	+
20	36663043	37948348	23	1722473	3007778	+
21	50952	15923753	18	1	16237035	+
21	15930741	17579862	18	16237035	17890180	-
21	17956818	18367837	18	18139076	18550095	-
21	18367837	27217647	18	18550095	27399905	+
21	27244638	27777336	18	28382070	28914768	-
21	27849866	29478690	18	28914768	30543592	+
22	1	3679411	6	55492088	61615981	+
22	3679411	9456898	6	61615981	67393468	-
22	9456898	9865350	6	69212227	69620679	+
22	9865350	11684109	6	67393468	69212227	-
22	11684109	12625553	6	69840008	70781452	+
22	12625553	17139014	6	92080724	96821158	-
22	17139014	23574200	6	1	6599201	-
23	1	19061985	21	1	19939948	+
X	7518	135506135	X	1	135498617	+
X	135506135	135970116	X	135498617	135962598	-
X	135970116	150028904	X	136120904	150179692	+

## Sheet: aPRT to Human
PRT	PRT start	PRT end	Human	Human start	Human end	Orientation
1	1	220829949	1	905932	248929587	+
2	1	194590626	3	56740	198125985	+
3	1	186593194	4	19026	190066978	+
4	1	93450570	5	19928	99472416	+
4	93450570	93760447	5	99737827	100047704	-
4	93760447	174811213	5	100055044	181254502	+
5	1	167590190	6	177541	170590465	+
6	1	5891723	7	105967	5997690	+
6	5891723	6599201	7	5997690	6705168	-
6	6599301	52993404	7	6734023	53184622	+
6	52993404	53666688	7	53188941	53862225	-
6	53666688	59617133	7	53869731	65149474	+
6	59617233	59989738	7	65216925	65589430	-
6	59989838	153411954	7	65644673	159333392	+
7	1	141180797	8	210713	145073216	+
8	1	129586403	12	11163	133242414	+
9	1	129149534	11	126902	135057698	+
10	1	128814721	10	24990	133612673	+
11	1	16513788	2	113624423	130138211	+
11	16513788	17068411	2	130719933	131274556	-
11	17068511	127899456	2	131274712	242105657	+
12	1	111075373	9	120947	138211542	+
13	1	86909030	2	10845	86925251	+
13	86909030	88867199	2	87796483	91839817	+
13	88867299	89416975	2	87148312	87697988	+
13	89417075	107909299	2	94570062	113404812	+
14	1	95197326	13	18876293	114334409	+
15	1	88282628	14	18597835	106880463	+
16	1	393236	15	19854211	20247447	-
16	393336	78953107	15	22597904	101870147	+
17	1	16144273	17	488990	16682099	+
17	16144273	19611670	17	16682099	20491841	-
17	19611770	38358674	17	20912792	45482412	+
17	38358774	39203261	17	46217039	47061526	-
17	39203261	39792501	17	45627799	46217039	+
17	39792501	75751991	17	47061526	83191387	+
18	1	54998415	16	77044	69950701	+
18	54998415	59160063	16	70166593	74328241	-
18	59160063	74906297	16	74328241	90074475	+
19	1	15241490	18	112546	15354036	-
19	15241490	74498276	18	20940378	80260140	+
20	1	59617313	20	126026	64292367	+
21	1	32235501	19	251693	36331795	+
21	32235501	32711535	19	36331795	36807829	-
21	32711535	54046283	19	37251831	58586579	+
22	1	33654069	21	13020671	46674740	+
23	1	33380987	22	16483740	50786485	+
X	1	150179692	X	291646	155998286	+
