# Supplementary material for: Evolution of the ancestral mammalian karyotype and syntenic regions
Source: Proc Natl Acad Sci U S A. 2022 Sep 26;119(40):e2209139119. doi: 10.1073/pnas.2209139119 (PMC9550189; doi:10.1073/pnas.2209139119)
Supplement: Supplementary File [file pnas.2209139119.sd07.xlsx]

## Sheet: Human lineage EBRs
Dataset S7. Evolutionary breakpoint regions identified in the human lineage.
Chromosome ID	Chromosome start	Chromosome end	EBR length	Dating	Centromere?	Reuse?	Reuse species
10	4826273	5432597	606324	eutheria > boreoeutheria
8	43724526	47758004	4033478	euarchontoglires > euarchonta	Yes
10	37265975	43675629	6409654	euarchontoglires > euarchonta	Yes
10	79552094	79904900	352806	euarchontoglires > euarchonta
10	80246740	80246741	1	euarchontoglires > euarchonta
19	41603119	41852266	249147	euarchontoglires > euarchonta
19	42510763	42972781	462018	euarchontoglires > euarchonta
6	57513739	57942320	428581	boreoeutheria > euarchontoglires
6	59278799	59278800	1	boreoeutheria > euarchontoglires	Yes
6	60978107	61301854	323747	boreoeutheria > euarchontoglires
8	19862001	19862002	1	boreoeutheria > euarchontoglires
11	48770529	49398723	628194	boreoeutheria > euarchontoglires
11	49807578	56832252	7024674	boreoeutheria > euarchontoglires	Yes
11	89121457	89121458	1	boreoeutheria > euarchontoglires
1	29491926	29709446	217520	theria > eutheria
1	30013826	30155099	141273	theria > eutheria
1	31503714	31503715	1	theria > eutheria
1	33449829	33512391	62562	theria > eutheria		Yes	dog & bovids
1	40851043	40851044	1	theria > eutheria
1	231100171	231305239	205068	theria > eutheria
2	24375361	24491599	116238	theria > eutheria
2	68477839	68664898	187059	theria > eutheria		Yes	rodents & pangolin
2	73652103	73819528	167425	theria > eutheria		Yes	rodents & narwhal
2	75084200	75459797	375597	theria > eutheria
2	79124126	79247320	123194	theria > eutheria
2	97031270	97713507	682237	theria > eutheria
2	98332559	98902842	570283	theria > eutheria
2	230190970	230396738	205768	theria > eutheria
3	14003201	14003202	1	theria > eutheria
3	32600267	32889668	289401	theria > eutheria
3	37842520	38544368	701848	theria > eutheria
3	39396750	40341240	944490	theria > eutheria
3	42388726	42388727	1	theria > eutheria
3	42961471	43301197	339726	theria > eutheria
3	44691063	45059833	368770	theria > eutheria
3	46387749	46636972	249223	theria > eutheria		Yes	rodents & treeshrew
3	48268206	48359845	91639	theria > eutheria
3	133398683	133730644	331961	theria > eutheria
3	141173532	141384756	211224	theria > eutheria
3	183111642	183431713	320071	theria > eutheria
3	186825444	186855958	30514	theria > eutheria
5	31598737	31598738	1	theria > eutheria
5	32117782	32286365	168583	theria > eutheria
5	32615397	33060568	445171	theria > eutheria
5	33434895	33434896	1	theria > eutheria
5	69277839	71450412	2172573	theria > eutheria
5	80335805	80335806	1	theria > eutheria		Yes	bovids
5	129325056	131240764	1915708	theria > eutheria
5	133114228	133114229	1	theria > eutheria
5	148255395	148255396	1	theria > eutheria		Yes	rodents & carnivores
5	175339151	175606571	267420	theria > eutheria		Yes	pig
6	2867581	3168789	301208	theria > eutheria
6	25672116	25974203	302087	theria > eutheria
7	30558479	30718871	160392	theria > eutheria
7	31114913	31198471	83558	theria > eutheria
7	74148277	74422680	274403	theria > eutheria
7	87274060	87919867	645807	theria > eutheria
7	98844947	100311266	1466319	theria > eutheria
7	118086940	118401150	314210	theria > eutheria
7	118741688	118906920	165232	theria > eutheria
7	119304810	119685525	380715	theria > eutheria
8	27158948	27261734	102786	theria > eutheria
8	27581773	28100300	518527	theria > eutheria
8	142988415	143705307	716892	theria > eutheria
9	92655046	92976273	321227	theria > eutheria
9	104026020	104276900	250880	theria > eutheria
9	108819275	109170603	351328	theria > eutheria
9	110208197	110265106	56909	theria > eutheria
9	112980456	113054742	74286	theria > eutheria
10	14923200	15076364	153164	theria > eutheria
11	6708777	6790034	81257	theria > eutheria
11	7763263	7909994	146731	theria > eutheria
11	13585203	13847358	262155	theria > eutheria
11	14271916	14380379	108463	theria > eutheria
12	7084406	8563874	1479468	theria > eutheria
12	14717149	14717150	1	theria > eutheria
12	125671758	125903932	232174	theria > eutheria
12	126347737	127058343	710606	theria > eutheria
12	127562114	127751136	189022	theria > eutheria
13	25439790	25439791	1	theria > eutheria
13	26082328	26107555	25227	theria > eutheria		Yes	rodents & colugo
15	59531463	59695180	163717	theria > eutheria
15	71794792	71794793	1	theria > eutheria
16	11791014	11945666	154652	theria > eutheria
16	14662305	15389028	726723	theria > eutheria
16	22423498	22499187	75689	theria > eutheria
16	58776958	58776959	1	theria > eutheria		Yes	dog
16	68478278	68588780	110502	theria > eutheria
16	71463501	71463502	1	theria > eutheria
16	75959160	75959161	1	theria > eutheria
16	76626231	77309678	683447	theria > eutheria
16	83876838	83876839	1	theria > eutheria
17	5091171	5557261	466090	theria > eutheria
17	43844004	43867231	23227	theria > eutheria
17	50312721	50312722	1	theria > eutheria
18	35126701	35398055	271354	theria > eutheria
18	60170535	60929440	758905	theria > eutheria
18	63866810	64001460	134650	theria > eutheria		Yes	bovids
19	2833158	2945029	111871	theria > eutheria		Yes	rodents, colugo & narwhal
19	7658409	9787320	2128911	theria > eutheria
19	40085746	40085747	1	theria > eutheria
20	2511078	2511079	1	theria > eutheria
20	4571576	4746024	174448	theria > eutheria		Yes	pig & bovids
20	5246862	5246863	1	theria > eutheria
20	33211297	33402655	191358	theria > eutheria
20	38418796	38418797	1	theria > eutheria
20	44092186	44092187	1	theria > eutheria
20	46474406	46474407	1	theria > eutheria
X	45997416	46573215	575799	theria > eutheria
X	47313350	47313351	1	theria > eutheria
X	47734512	47827559	93047	theria > eutheria
X	48193978	48943933	749955	theria > eutheria
X	49511181	49511182	1	theria > eutheria
X	51242329	52950928	1708599	theria > eutheria
X	103912076	103918542	6466	theria > eutheria
X	116363544	119071394	2707850	theria > eutheria
2	86925251	87148313	223062	primata > human
2	87697988	87796484	98496	primata > human
2	90122902	94570063	4447161	primata > human	Yes
2	113404812	113624424	219612	primata > human
2	130138211	130719934	581723	primata > human
2	131274556	131274713	157	primata > human
5	99472416	99737828	265412	primata > human
5	100047704	100055045	7341	primata > human
7	5997690	5997691	1	primata > human
7	6705168	6734024	28856	primata > human
7	53184622	53188942	4320	primata > human
7	53862225	53869732	7507	primata > human
16	69950701	70166594	215893	primata > human
16	74328241	74328242	1	primata > human
17	16682099	16682100	1	primata > human
17	20491841	20912793	420952	primata > human
17	45482412	45627800	145388	primata > human
17	46217039	46217040	1	primata > human
17	47061526	47061527	1	primata > human
18	15354036	20940379	5586343	primata > human	Yes
19	36331795	36331796	1	primata > human
19	36807829	37251832	444003	primata > human
1	120083481	145515243	25431762	primatomorpha > primata	Yes
1	146129638	147042891	913253	primatomorpha > primata
1	148239966	149594934	1354968	primatomorpha > primata
1	227591558	227591559	1	primatomorpha > primata
1	247124286	247124287	1	primatomorpha > primata
3	15133929	15133930	1	primatomorpha > primata
3	75627081	75629856	2775	primatomorpha > primata
3	125998796	125998797	1	primatomorpha > primata
3	128838264	128838265	1	primatomorpha > primata
3	129320874	129362162	41288	primatomorpha > primata
3	130057587	130057588	1	primatomorpha > primata
3	195650814	195650815	1	primatomorpha > primata
3	197558367	197618456	60089	primatomorpha > primata
4	3964076	4102697	138621	primatomorpha > primata
4	9346966	9346967	1	primatomorpha > primata
5	176091222	176237915	146693	primatomorpha > primata
5	177619187	177619188	1	primatomorpha > primata		Yes	paenungulata
5	177995766	177995767	1	primatomorpha > primata		Yes	atlantogenata
7	43829692	43976286	146594	primatomorpha > primata
7	55695231	55695232	1	primatomorpha > primata
7	67271116	67290062	18946	primatomorpha > primata
7	73067548	73067549	1	primatomorpha > primata
7	74886307	74886308	1	primatomorpha > primata
7	75294759	75514089	219330	primatomorpha > primata
7	76455532	77071948	616416	primatomorpha > primata
7	97921032	97921033	1	primatomorpha > primata
7	102661466	102691569	30103	primatomorpha > primata
8	5505113	5505114	1	primatomorpha > primata
8	5832419	5876482	44063	primatomorpha > primata
8	7074795	8063727	988932	primatomorpha > primata
8	9804577	9804578	1	primatomorpha > primata
8	12234345	12422864	188519	primatomorpha > primata
8	18153174	18153175	1	primatomorpha > primata
8	29312751	29312752	1	primatomorpha > primata
9	38518115	38611363	93248	primatomorpha > primata
9	40570337	68221046	27650709	primatomorpha > primata	Yes
9	97185526	97185527	1	primatomorpha > primata
10	29424233	29424234	1	primatomorpha > primata
10	30637750	30637751	1	primatomorpha > primata
10	46108065	46332693	224628	primatomorpha > primata		Yes	rodents & dog
10	46759304	46870208	110904	primatomorpha > primata
10	48026246	48026247	1	primatomorpha > primata
10	50146745	50146746	1	primatomorpha > primata
10	50698329	50698330	1	primatomorpha > primata
10	87217284	87430177	212893	primatomorpha > primata		Yes	rodents, dog & bovids
12	2744132	2744133	1	primatomorpha > primata
12	107831211	107831212	1	primatomorpha > primata
12	110050662	110050663	1	primatomorpha > primata
12	121087363	121087364	1	primatomorpha > primata
13	23954180	24018172	63992	primatomorpha > primata
13	24470253	24470254	1	primatomorpha > primata
13	24967152	25068383	101231	primatomorpha > primata
13	40882555	40882556	1	primatomorpha > primata		Yes	rodents & dog
13	52170884	52170885	1	primatomorpha > primata
13	52501193	52501194	1	primatomorpha > primata
15	28374462	28712316	337854	primatomorpha > primata
15	30149667	30838534	688867	primatomorpha > primata
15	32470606	32470607	1	primatomorpha > primata
15	34508176	34508177	1	primatomorpha > primata
15	75766667	75766668	1	primatomorpha > primata
15	77932563	77967364	34801	primatomorpha > primata		Yes	dog
15	78732972	78732973	1	primatomorpha > primata
15	82389148	82389149	1	primatomorpha > primata
15	84368665	84401855	33190	primatomorpha > primata
15	85222763	85222764	1	primatomorpha > primata
15	90293850	90293851	1	primatomorpha > primata
15	91037416	91037417	1	primatomorpha > primata
15	98535833	98535834	1	primatomorpha > primata
15	99023583	99023584	1	primatomorpha > primata
16	16571103	16571104	1	primatomorpha > primata		Yes	rodents
16	18231236	18596744	365508	primatomorpha > primata
16	18973699	18973700	1	primatomorpha > primata
16	19384718	19384719	1	primatomorpha > primata
16	28390898	29641035	1250137	primatomorpha > primata
16	30246262	30299119	52857	primatomorpha > primata
16	31927942	46466600	14538658	primatomorpha > primata	Yes
17	1275805	1275806	1	primatomorpha > primata
17	21783461	26981692	5198231	primatomorpha > primata	Yes
17	30789484	30789485	1	primatomorpha > primata
17	36165865	36508223	342358	primatomorpha > primata
17	37976631	38189565	212934	primatomorpha > primata
17	60048018	60048019	1	primatomorpha > primata
17	62367267	62367268	1	primatomorpha > primata
17	64855815	64855816	1	primatomorpha > primata
17	68163919	68163920	1	primatomorpha > primata
19	20279143	27720359	7441216	primatomorpha > primata	Yes
19	28774025	28774026	1	primatomorpha > primata
20	26283410	31241615	4958205	primatomorpha > primata	Yes
22	18206213	18976731	770518	primatomorpha > primata
22	20262035	20664242	402207	primatomorpha > primata
22	21002857	21326945	324088	primatomorpha > primata
22	23528899	23528900	1	primatomorpha > primata
22	24258395	24258396	1	primatomorpha > primata
22	24675760	24675761	1	primatomorpha > primata		Yes	rodents
22	32251201	32251202	1	primatomorpha > primata
X	141010198	141010199	1	primatomorpha > primata
X	141474179	141632486	158307	primatomorpha > primata
1	228556815	229318183	761368	euarchonta > primatomorpha
2	109755080	109851116	96036	euarchonta > primatomorpha
3	12869270	12869271	1	euarchonta > primatomorpha
9	87837388	87981265	143877	euarchonta > primatomorpha
9	92148083	92195223	47140	euarchonta > primatomorpha		Yes	elephant & aardvark
9	94309289	94497925	188636	euarchonta > primatomorpha		Yes	elephant
9	135602423	135602424	1	euarchonta > primatomorpha
9	136731324	136731325	1	euarchonta > primatomorpha		Yes	rabbit, snmole, dog, pig, narwhal, manatee & aardvark
10	47460212	47581102	120890	euarchonta > primatomorpha
11	3365260	3365261	1	euarchonta > primatomorpha		Yes	horse, rhino, dog, pig & bovids
11	71670738	71670739	1	euarchonta > primatomorpha		Yes	laurasiatheria
17	4629537	4629538	1	euarchonta > primatomorpha
17	6790008	6869407	79399	euarchonta > primatomorpha
17	15756337	15756348	11	euarchonta > primatomorpha
17	47474712	47893536	418824	euarchonta > primatomorpha
22	22217705	22283926	66221	euarchonta > primatomorpha
1	23616512	23616513	1	mammalia > theria
1	28646214	28878587	232373	mammalia > theria
1	39017305	39017306	1	mammalia > theria
1	40113993	40346020	232027	mammalia > theria
1	109079083	109079084	1	mammalia > theria
1	110525681	111489078	963397	mammalia > theria
1	200866813	202062396	1195583	mammalia > theria
1	209557105	209818936	261831	mammalia > theria
2	25202677	25202678	1	mammalia > theria
2	69772511	69887771	115260	mammalia > theria
2	70295716	71695980	1400264	mammalia > theria
2	112390255	113046459	656204	mammalia > theria
2	119411147	119701974	290827	mammalia > theria		Yes	pig & narwhal
2	121689794	121940673	250879	mammalia > theria
2	215993187	215993188	1	mammalia > theria
2	233474765	233478815	4050	mammalia > theria
2	237949363	238308007	358644	mammalia > theria
3	9811958	10636541	824583	mammalia > theria
3	49227064	49227065	1	mammalia > theria
3	51846312	52437082	590770	mammalia > theria
3	53210274	53210275	1	mammalia > theria
3	196194792	196858837	664045	mammalia > theria
4	56355082	56585070	229988	mammalia > theria
5	141979224	142264976	285752	mammalia > theria		Yes	rat
5	178676499	179651323	974824	mammalia > theria
5	179969478	180222237	252759	mammalia > theria
6	36251591	36533967	282376	mammalia > theria
6	36869216	37343561	474345	mammalia > theria
6	42193844	42201462	7618	mammalia > theria
6	44350647	44350648	1	mammalia > theria
6	48155001	49361344	1206343	mammalia > theria
7	100931058	101205176	274118	mammalia > theria
7	138058382	138252469	194087	mammalia > theria
7	140073905	140073906	1	mammalia > theria
7	141995593	141995594	1	mammalia > theria
7	144052386	144420090	367704	mammalia > theria
7	149046751	150878629	1831878	mammalia > theria
8	33437444	33520698	83254	mammalia > theria
9	32484486	33059719	575233	mammalia > theria
9	120745244	120745245	1	mammalia > theria		Yes	rodents
9	127446438	128445891	999453	mammalia > theria
11	19014052	19014053	1	mammalia > theria
11	33720827	33812760	91933	mammalia > theria
11	68910536	68960951	50415	mammalia > theria		Yes	mouse
11	72833058	72833059	1	mammalia > theria
11	75218127	75494127	276000	mammalia > theria
11	123690338	124883506	1193168	mammalia > theria
12	47640223	47706831	66608	mammalia > theria
12	57896409	57896410	1	mammalia > theria
15	50040250	50379083	338833	mammalia > theria
16	23576892	23773155	196263	mammalia > theria
16	24842440	25687142	844702	mammalia > theria
16	84182763	84182764	1	mammalia > theria
17	989292	989293	1	mammalia > theria
17	3046351	3993298	946947	mammalia > theria
17	31447663	31447664	1	mammalia > theria
17	31806126	32411795	605669	mammalia > theria
17	32895992	34195082	1299090	mammalia > theria
17	56813308	57051358	238050	mammalia > theria
17	63744824	64315862	571038	mammalia > theria
18	36243245	36243246	1	mammalia > theria
19	6126600	6626144	499544	mammalia > theria
19	40645940	40645941	1	mammalia > theria
19	47056538	47056539	1	mammalia > theria
19	51119928	54906432	3786504	mammalia > theria
20	3425629	3682145	256516	mammalia > theria
20	60654416	63551566	2897150	mammalia > theria
21	44158282	45266183	1107901	mammalia > theria
X	77884419	78583666	699247	mammalia > theria
X	107801314	108210469	409155	mammalia > theria
X	112089976	114992448	2902472	mammalia > theria
X	129253163	129538277	285114	mammalia > theria
