# Supplementary material for: Evolution of the ancestral mammalian karyotype and syntenic regions
Source: Proc Natl Acad Sci U S A. 2022 Sep 26;119(40):e2209139119. doi: 10.1073/pnas.2209139119 (PMC9550189; doi:10.1073/pnas.2209139119)
Supplement: Supplementary File [file pnas.2209139119.sd08.xlsx]

## Sheet: Sloth lineage EBRs
Dataset S8. Evolutionary breakpoint regions identified in the sloth lineage.
Chromosome ID	Chromosome start	Chromosome end	EBR length	Dating
1	532793	546290	13497	atlantogenata > xenarthra
1	1721482	3724047	2002565	mammalia > theria
1	93029975	93041751	11776	mammalia > theria
1	95047463	95047464	1	theria > eutheria
1	105269325	105302111	32786	theria > eutheria
1	109263774	109263775	1	mammalia > theria
1	154758213	154987860	229647	theria > eutheria
1	162800750	163083391	282641	theria > eutheria
1	184836992	185099849	262857	theria > eutheria
1	190244498	190994524	750026	theria > eutheria
1	191985630	192967741	982111	theria > eutheria
1	194617403	194623221	5818	theria > eutheria
1	195023311	197380708	2357397	theria > eutheria
1	198616442	198896147	279705	theria > eutheria
1	200835029	201492251	657222	mammalia > theria
1	202100123	202100124	1	mammalia > theria
1	204688603	205233050	544447	mammalia > theria
1	206136840	206136841	1	mammalia > theria
1	239601486	240890746	1289260	mammalia > theria
1	243758319	244636335	878016	theria > eutheria
1	245774005	246452063	678058	mammalia > theria
1	249852400	249884534	32134	xenarthra > sloth
2	12717774	13272799	555025	atlantogenata > xenarthra
2	15507663	15703398	195735	theria > eutheria
2	50861588	51146804	285216	mammalia > theria
2	58619696	59974328	1354632	mammalia > theria
2	72088756	72090512	1756	xenarthra > sloth
2	72524478	72726053	201575	xenarthra > sloth
2	130202097	130202098	1	mammalia > theria
2	131882670	131882671	1	mammalia > theria
2	208648115	208648116	1	theria > eutheria
2	209349380	209573217	223837	mammalia > theria
2	210746153	210746154	1	mammalia > theria
2	216395553	216476999	81446	theria > eutheria
2	216843034	217218163	375129	mammalia > theria
2	218397125	218397126	1	theria > eutheria
2	221133298	221424024	290726	mammalia > theria
2	226458299	226458300	1	mammalia > theria
2	240672696	240933125	260429	atlantogenata > xenarthra
2	241394668	241936939	542271	atlantogenata > xenarthra
2	246581647	246776667	195020	xenarthra > sloth
2	247103819	247250508	146689	xenarthra > sloth
3	57820102	58405037	584935	mammalia > theria
3	81547190	81571187	23997	theria > eutheria
3	88832688	89505978	673290	theria > eutheria
3	211631048	211778614	147566	mammalia > theria
3	217912418	218179769	267351	mammalia > theria
4	1289445	1424485	135040	xenarthra > sloth
4	7626984	7694878	67894	xenarthra > sloth
4	11376108	11728368	352260	xenarthra > sloth
4	62839992	66314177	3474185	xenarthra > sloth
4	68121817	77739378	9617561	theria > eutheria
4	93601122	97139590	3538468	mammalia > theria
4	105625787	107089228	1463441	theria > eutheria
4	119856549	120772875	916326	theria > eutheria
4	130898669	131590330	691661	mammalia > theria
4	151805668	152132619	326951	xenarthra > sloth
4	152685035	152963442	278407	xenarthra > sloth
5	10540998	10749044	208046	xenarthra > sloth
5	15819110	15840486	21376	xenarthra > sloth
5	45570548	46184809	614261	mammalia > theria
5	48567881	48567882	1	mammalia > theria
5	50709957	50709958	1	mammalia > theria
5	51335931	51335932	1	mammalia > theria
5	51943301	51943302	1	mammalia > theria
5	52627455	52910124	282669	mammalia > theria
5	74598796	74778845	180049	theria > eutheria
5	75169048	75582951	413903	theria > eutheria
5	103621836	104385135	763299	theria > eutheria
5	140389325	141013117	623792	theria > eutheria
5	155048259	155362367	314108	xenarthra > sloth
5	155950765	156398021	447256	xenarthra > sloth
5	157091796	157200908	109112	xenarthra > sloth
5	164022389	164176416	154027	xenarthra > sloth
6	3356909	4064695	707786	mammalia > theria
6	6429448	6536096	106648	mammalia > theria
6	20808566	29461421	8652855	atlantogenata > xenarthra
6	30291768	30291805	37	xenarthra > sloth
6	30669431	30729154	59723	xenarthra > sloth
6	45932337	46086802	154465	mammalia > theria
6	61987919	62017821	29902	mammalia > theria
6	66770929	67518246	747317	theria > eutheria
6	74585968	74852202	266234	theria > eutheria
6	81363093	82403891	1040798	atlantogenata > xenarthra
6	82835435	83403667	568232	atlantogenata > xenarthra
6	86569311	86569312	1	mammalia > theria
6	89402032	89640585	238553	mammalia > theria
6	139247052	141057657	1810605	atlantogenata > xenarthra
6	141396614	143690436	2293822	atlantogenata > xenarthra
7	102252376	103537299	1284923	mammalia > theria
7	107413974	107413975	1	mammalia > theria
7	109429754	109434737	4983	mammalia > theria
7	114285426	115325665	1040239	mammalia > theria
7	126955669	127725642	769973	theria > eutheria
7	151022895	151420465	397570	theria > eutheria
8	117877852	118328889	451037	theria > eutheria
8	122877816	125259680	2381864	theria > eutheria
8	144716081	144804199	88118	theria > eutheria
9	2089358	2791755	702397	xenarthra > sloth
9	6209751	7554559	1344808	mammalia > theria
9	12324422	12402239	77817	mammalia > theria
9	14429385	14701796	272411	mammalia > theria
9	123304936	123480066	175130	theria > eutheria
9	126425257	126425258	1	theria > eutheria
9	131007113	131317294	310181	theria > eutheria
10	10961712	11335591	373879	mammalia > theria
10	12534023	16265862	3731839	atlantogenata > xenarthra
10	20702894	21643416	940522	xenarthra > sloth
10	24997621	25435194	437573	xenarthra > sloth
10	28021301	28071377	50076	xenarthra > sloth
10	32739832	33003890	264058	xenarthra > sloth
10	88264381	88264382	1	atlantogenata > xenarthra
10	93162872	93162873	1	eutheria > atlantogenata
10	94016720	94016721	1	mammalia > theria
10	102381545	102381546	1	mammalia > theria
10	109886776	109896059	9283	xenarthra > sloth
10	111266475	111417311	150836	xenarthra > sloth
10	112958578	113027819	69241	theria > eutheria
10	114460978	114460979	1	theria > eutheria
10	120123417	120123418	1	theria > eutheria
10	127662226	127662227	1	atlantogenata > xenarthra
10	129631874	129873144	241270	atlantogenata > xenarthra
10	130796747	131884055	1087308	mammalia > theria
11	20541331	21897250	1355919	xenarthra > sloth
11	22336141	23252663	916522	xenarthra > sloth
11	58548034	58548035	1	theria > eutheria
11	59034264	59267668	233404	theria > eutheria
11	59600962	60054929	453967	theria > eutheria
11	60357432	60559050	201618	theria > eutheria
12	13749788	13861541	111753	theria > eutheria
12	14499335	14576651	77316	theria > eutheria
12	20445502	20445503	1	atlantogenata > xenarthra
12	92180494	93177049	996555	xenarthra > sloth
12	94643761	95189666	545905	xenarthra > sloth
12	98521202	98960617	439415	xenarthra > sloth
12	102297602	102400623	103021	xenarthra > sloth
13	5900708	6432225	531517	theria > eutheria
13	16995145	16995146	1	theria > eutheria
13	62289744	62301076	11332	xenarthra > sloth
13	62779906	62782821	2915	xenarthra > sloth
13	70580788	72653437	2072649	theria > eutheria
13	75977870	75977871	1	theria > eutheria
13	86088625	86357361	268736	mammalia > theria
13	92325198	94057463	1732265	mammalia > theria
13	96748768	97500086	751318	xenarthra > sloth
14	1168891	2848876	1679985	atlantogenata > xenarthra
14	97038878	98060790	1021912	theria > eutheria
14	98402100	98519912	117812	theria > eutheria
15	33349431	33692815	343384	mammalia > theria
15	37930908	38170469	239561	mammalia > theria
15	38658262	39187947	529685	atlantogenata > xenarthra
15	44110096	44141504	31408	atlantogenata > xenarthra
15	83303925	84054828	750903	theria > eutheria
15	85724880	86046377	321497	theria > eutheria
15	87379800	87812963	433163	xenarthra > sloth
15	88812375	88842220	29845	xenarthra > sloth
16	14123764	14128471	4707	atlantogenata > xenarthra
16	14489347	14711410	222063	atlantogenata > xenarthra
16	16527835	16813461	285626	theria > eutheria
16	20421039	20421040	1	theria > eutheria
16	45046641	45381072	334431	theria > eutheria
16	70563875	70636947	73072	xenarthra > sloth
16	72009624	72054083	44459	xenarthra > sloth
17	2904113	3985467	1081354	theria > eutheria
17	12689623	13519010	829387	theria > eutheria
17	16176023	17602992	1426969	theria > eutheria
17	20902302	21560440	658138	mammalia > theria
17	21892383	21974752	82369	mammalia > theria
17	23076925	23570260	493335	theria > eutheria
17	62020004	62020005	1	atlantogenata > xenarthra
17	66021018	66573952	552934	atlantogenata > xenarthra
17	71542916	71718091	175175	atlantogenata > xenarthra
17	73969571	74372665	403094	theria > eutheria
17	74970009	75118262	148253	theria > eutheria
18	1938465	2452897	514432	mammalia > theria
18	3296038	3911755	615717	theria > eutheria
18	11177042	13034044	1857002	theria > eutheria
18	15724022	15902759	178737	mammalia > theria
18	16496087	16599441	103354	theria > eutheria
18	16976244	19949179	2972935	theria > eutheria
18	21620543	22303696	683153	xenarthra > sloth
18	25724877	25914977	190100	xenarthra > sloth
18	27432276	27685862	253586	mammalia > theria
18	28156393	28368968	212575	mammalia > theria
18	31693548	32105509	411961	mammalia > theria
18	39005667	39246026	240359	mammalia > theria
18	45444516	45444517	1	theria > eutheria
18	51759635	53134812	1375177	theria > eutheria
18	55005905	55005906	1	xenarthra > sloth
18	55729117	56648763	919646	mammalia > theria
18	60601835	60602361	526	xenarthra > sloth
19	6706295	7165226	458931	atlantogenata > xenarthra
19	7804026	8304321	500295	atlantogenata > xenarthra
19	21374622	21639249	264627	theria > eutheria
19	21942260	22304399	362139	theria > eutheria
19	29169963	29309261	139298	theria > eutheria
19	29727451	30711965	984514	theria > eutheria
19	31480036	31789793	309757	mammalia > theria
19	32443033	32932803	489770	theria > eutheria
19	35295402	36981921	1686519	theria > eutheria
19	42035200	42565488	530288	theria > eutheria
19	47251743	47451265	199522	mammalia > theria
19	47944041	47944042	1	theria > eutheria
19	50041352	50099044	57692	theria > eutheria
19	65572697	65681766	109069	mammalia > theria
20	12506291	12658339	152048	mammalia > theria
20	18711823	18712885	1062	xenarthra > sloth
20	24715960	25184441	468481	mammalia > theria
20	31580675	35454025	3873350	theria > eutheria
20	60189548	61288401	1098853	atlantogenata > xenarthra
21	1741749	1958950	217201	theria > eutheria
21	3139157	3424385	285228	theria > eutheria
21	4528524	4876059	347535	xenarthra > sloth
21	5334259	5359217	24958	xenarthra > sloth
21	6326526	7382912	1056386	xenarthra > sloth
21	11078297	11534674	456377	theria > eutheria
21	16144671	16482481	337810	mammalia > theria
21	16967340	17765445	798105	mammalia > theria
21	18530201	19002375	472174	mammalia > theria
21	20816734	20830577	13843	xenarthra > sloth
21	22195313	22397108	201795	xenarthra > sloth
21	26246490	29430587	3184097	theria > eutheria
21	37121716	37649360	527644	theria > eutheria
21	40752922	40752923	1	atlantogenata > xenarthra
21	45123651	45964284	840633	xenarthra > sloth
22	13820910	13820911	1	theria > eutheria
22	23490539	23593097	102558	theria > eutheria
22	28101730	28101731	1	theria > eutheria
22	30958183	31305137	346954	theria > eutheria
22	32032787	33088526	1055739	theria > eutheria
22	37688227	38993102	1304875	theria > eutheria
23	4244086	4739849	495763	theria > eutheria
23	5045265	5882128	836863	theria > eutheria
23	19975567	19978024	2457	xenarthra > sloth
23	22104886	22114325	9439	xenarthra > sloth
24	1809954	1934029	124075	atlantogenata > xenarthra
24	2888067	4155772	1267705	atlantogenata > xenarthra
24	4951865	5190963	239098	atlantogenata > xenarthra
25	2176699	2283590	106891	atlantogenata > xenarthra
25	5284928	5467003	182075	xenarthra > sloth
27	3396853	9225322	5828469	theria > eutheria
27	13829331	14433367	604036	theria > eutheria
27	14933891	16246973	1313082	theria > eutheria
27	16742847	18675954	1933107	theria > eutheria
X	3779066	6935644	3156578	xenarthra > sloth
X	47467090	47529550	62460	theria > eutheria
X	48630511	50258308	1627797	theria > eutheria
X	55365141	73316656	17951515	theria > eutheria
X	77487774	85071514	7583740	theria > eutheria
X	85462162	92196900	6734738	mammalia > theria
X	113330686	113711899	381213	xenarthra > sloth
X	118693179	120853310	2160131	xenarthra > sloth
X	121154033	121226822	72789	xenarthra > sloth
X	123031566	124068496	1036930	xenarthra > sloth
X	126301058	127242263	941205	mammalia > theria
X	140474350	142298739	1824389	theria > eutheria
X	169020102	169436276	416174	xenarthra > sloth
X	169759164	170499303	740139	xenarthra > sloth
X	179343339	179474374	131035	xenarthra > sloth
X	179776064	179783109	7045	xenarthra > sloth
X	187067454	187067455	1	atlantogenata > xenarthra
X	192030450	192030451	1	atlantogenata > xenarthra
