# Supplementary material for: Evolution of the ancestral mammalian karyotype and syntenic regions
Source: Proc Natl Acad Sci U S A. 2022 Sep 26;119(40):e2209139119. doi: 10.1073/pnas.2209139119 (PMC9550189; doi:10.1073/pnas.2209139119)
Supplement: Supplementary File [file pnas.2209139119.sd09.xlsx]

## Sheet: Cattle lineage EBRs
Dataset S9. Evolutionary breakpoint regions identified in the cattle lineage.
Chromosome ID	Chromosome start	Chromosome end	EBR length	Dating
1	71411832	71411833	1	theria > eutheria
1	127592625	127809106	216481	theria > eutheria
1	135658861	135719734	60873	theria > eutheria
1	139178012	139178013	1	rumicetacea > ruminantia
1	146644550	146644551	1	rumicetacea > ruminantia
1	151472154	151472155	1	rumicetacea > ruminantia
2	1298459	1424682	126223	fereungulata > cetartiodactyla
2	5519256	5519257	1	rumicetacea > ruminantia
2	79304730	79304731	1	rumicetacea > ruminantia
2	118177442	118177443	1	theria > eutheria
2	120269146	120269147	1	rumicetacea > ruminantia
2	121336353	121432476	96123	fereungulata > cetartiodactyla
2	121738103	121747227	9124	fereungulata > cetartiodactyla
2	122194791	122194792	1	theria > eutheria
3	102866422	103142177	275755	theria > eutheria
3	105354692	105362083	7391	theria > eutheria
3	112356318	112356319	1	rumicetacea > ruminantia
3	114191517	114668295	476778	theria > eutheria
3	117438438	117686469	248031	theria > eutheria
4	7757879	7757880	1	rumicetacea > ruminantia
4	32280346	33159030	878684	fereungulata > cetartiodactyla
4	50126199	50126200	1	rumicetacea > ruminantia
4	57727637	57727638	1	boreoeutheria > laurasiatheria
4	58153304	58821978	668674	boreoeutheria > laurasiatheria
4	59623619	59839803	216184	laurasiatheria > scrotifera
4	63723448	65818875	2095427	theria > eutheria
4	72066416	72071068	4652	fereungulata > cetartiodactyla
4	74584374	74584375	1	rumicetacea > ruminantia
4	76806310	77366699	560389	boreoeutheria > laurasiatheria
4	82695421	82695422	1	rumicetacea > ruminantia
5	25215079	25215080	1	rumicetacea > ruminantia
5	42531568	42531569	1	rumicetacea > ruminantia
5	59969415	59969416	1	rumicetacea > ruminantia
5	76028651	76028652	1	rumicetacea > ruminantia
5	109387902	109387903	1	rumicetacea > ruminantia
6	3365267	3365268	1	rumicetacea > ruminantia
6	37033742	37033743	1	rumicetacea > ruminantia
6	102408469	102619060	210591	rumicetacea > ruminantia
6	113075649	113075650	1	rumicetacea > ruminantia
7	2507036	2507037	1	cetartiodactyla > rumicetacea
7	3551787	3609871	58084	fereungulata > cetartiodactyla
7	12895226	13550578	655352	fereungulata > cetartiodactyla
7	15970101	16051741	81640	fereungulata > cetartiodactyla
7	21527297	21527298	1	rumicetacea > ruminantia
7	23293619	26494601	3200982	theria > eutheria
7	37818647	37818648	1	rumicetacea > ruminantia
7	39794443	39938651	144208	rumicetacea > ruminantia
7	40484474	41055088	570614	fereungulata > cetartiodactyla
7	42739220	42985355	246135	fereungulata > cetartiodactyla
7	44354195	44354196	1	rumicetacea > ruminantia
7	44669882	44741345	71463	theria > eutheria
7	80554216	80554217	1	rumicetacea > ruminantia
8	7438492	7449576	11084	boreoeutheria > laurasiatheria
8	8104814	8104815	1	rumicetacea > ruminantia
8	8468321	8468322	1	rumicetacea > ruminantia
8	11205094	11205095	1	cetartiodactyla > rumicetacea
8	59129569	59129570	1	fereungulata > cetartiodactyla
8	65534474	65534475	1	rumicetacea > ruminantia
8	74728174	74728361	187	cetartiodactyla > rumicetacea
8	76166223	76177959	11736	fereungulata > cetartiodactyla
8	85550668	85550669	1	cetartiodactyla > rumicetacea
8	90172539	90172540	1	rumicetacea > ruminantia
8	91504400	94518809	3014409	mammalia > theria
8	97526929	99138674	1611745	mammalia > theria
8	99760591	99805777	45186	theria > eutheria
8	102212882	102333809	120927	theria > eutheria
8	110802138	110802139	1	rumicetacea > ruminantia
9	23714377	23714378	1	rumicetacea > ruminantia
9	65590726	65590727	1	rumicetacea > ruminantia
10	2381211	2390767	9556	fereungulata > cetartiodactyla
10	5008802	5008803	1	rumicetacea > ruminantia
10	6371745	6371746	1	rumicetacea > ruminantia
10	11287839	11287840	1	rumicetacea > ruminantia
10	11870633	11870634	1	rumicetacea > ruminantia
10	18639024	18639025	1	theria > eutheria
10	20717990	20717991	1	rumicetacea > ruminantia
10	38434312	38434313	1	rumicetacea > ruminantia
10	45188911	45188912	1	rumicetacea > ruminantia
10	50550166	51837357	1287191	theria > eutheria
10	65451296	65451297	1	rumicetacea > ruminantia
10	102765595	102765596	1	rumicetacea > ruminantia
11	2948454	3809353	860899	theria > eutheria
11	9461064	10034625	573561	rumicetacea > ruminantia
11	14154945	14154946	1	rumicetacea > ruminantia
11	34010790	34129604	118814	fereungulata > cetartiodactyla
11	34515674	34515675	1	fereungulata > cetartiodactyla
11	39151484	39151485	1	cetartiodactyla > rumicetacea
11	39810698	39810699	1	cetartiodactyla > rumicetacea
11	43929353	44157250	227897	rumicetacea > ruminantia
11	46167336	46167337	1	rumicetacea > ruminantia
11	56516692	58071912	1555220	theria > eutheria
11	59580052	59790007	209955	rumicetacea > ruminantia
11	68613847	68613848	1	rumicetacea > ruminantia
11	92225463	92225464	1	rumicetacea > ruminantia
11	103166069	103215320	49251	fereungulata > cetartiodactyla
11	104135330	104162843	27513	fereungulata > cetartiodactyla
11	105830575	106049183	218608	fereungulata > cetartiodactyla
12	33282027	33326058	44031	theria > eutheria
12	33746582	34292003	545421	theria > eutheria
12	36821908	36856159	34251	rumicetacea > ruminantia
12	70128259	70128262	3	ruminantia > cattle
12	70565156	71220576	655420	ruminantia > cattle
12	72350339	72612904	262565	ruminantia > cattle
13	11100490	11368519	268029	ruminantia > cattle
13	17606495	17634977	28482	ruminantia > cattle
13	18085973	18085974	1	cetartiodactyla > rumicetacea
13	20089920	20312235	222315	fereungulata > cetartiodactyla
13	26739206	26739207	1	cetartiodactyla > rumicetacea
13	27785850	27794415	8565	fereungulata > cetartiodactyla
13	29558584	29938861	380277	theria > eutheria
13	32983612	33081882	98270	fereungulata > cetartiodactyla
13	37142823	37142824	1	rumicetacea > ruminantia
13	42874647	42874648	1	rumicetacea > ruminantia
13	43600391	43600392	1	eutheria > boreoeutheria
13	46989213	47271451	282238	rumicetacea > ruminantia
13	50788287	50788288	1	rumicetacea > ruminantia
13	53588541	53588542	1	rumicetacea > ruminantia
13	59677057	59677058	1	rumicetacea > ruminantia
13	62592846	62884991	292145	theria > eutheria
13	67314762	67322314	7552	theria > eutheria
13	72577835	72577836	1	theria > eutheria
13	75175879	75175880	1	theria > eutheria
14	633255	1491612	858357	theria > eutheria
14	18986392	18986393	1	rumicetacea > ruminantia
14	19416850	19416851	1	rumicetacea > ruminantia
14	44825655	44825656	1	rumicetacea > ruminantia
14	80921662	80921663	1	rumicetacea > ruminantia
15	1544608	1544609	1	rumicetacea > ruminantia
15	16062665	16425772	363107	rumicetacea > ruminantia
15	16899148	16988365	89217	cetartiodactyla > rumicetacea
15	34358458	34379369	20911	rumicetacea > ruminantia
15	38343697	39220236	876539	theria > eutheria
15	44382263	45060791	678528	theria > eutheria
15	48609303	48609304	1	fereungulata > cetartiodactyla
15	49076898	49935397	858499	fereungulata > cetartiodactyla
15	56367699	56683758	316059	rumicetacea > ruminantia
15	83406568	83513736	107168	rumicetacea > ruminantia
16	5651231	5902512	251281	rumicetacea > ruminantia
16	18551604	18844302	292698	laurasiatheria > scrotifera
16	35892479	35892480	1	rumicetacea > ruminantia
16	41007578	41016762	9184	rumicetacea > ruminantia
16	51577194	51577195	1	rumicetacea > ruminantia
16	54668763	54668764	1	rumicetacea > ruminantia
16	67852959	68086422	233463	laurasiatheria > scrotifera
16	75895674	75895675	1	rumicetacea > ruminantia
16	79840404	79840405	1	rumicetacea > ruminantia
17	1899828	2034782	134954	fereungulata > cetartiodactyla
17	35806038	35806039	1	rumicetacea > ruminantia
17	44069987	44069988	1	fereungulata > cetartiodactyla
17	55454741	55454787	46	fereungulata > cetartiodactyla
17	62351926	62351927	1	fereungulata > cetartiodactyla
17	63235258	63250863	15605	laurasiatheria > scrotifera
17	64718189	64962705	244516	laurasiatheria > scrotifera
17	71210051	71210052	1	rumicetacea > ruminantia
17	71930650	71930998	348	rumicetacea > ruminantia
18	1370863	1370864	1	rumicetacea > ruminantia
18	4358877	4358878	1	theria > eutheria
18	14810251	14810252	1	rumicetacea > ruminantia
18	24016638	24151769	135131	cetartiodactyla > rumicetacea
18	24761185	24761186	1	cetartiodactyla > rumicetacea
18	26522790	26522791	1	theria > eutheria
18	35874310	35951907	77597	theria > eutheria
18	39602196	39602197	1	theria > eutheria
18	40210585	40210586	1	rumicetacea > ruminantia
18	50258864	51074845	815981	theria > eutheria
18	51393163	52847726	1454563	mammalia > theria
18	54537834	57494361	2956527	theria > eutheria
18	58581234	59116867	535633	rumicetacea > ruminantia
18	59482075	59829150	347075	rumicetacea > ruminantia
18	61738716	61738717	1	rumicetacea > ruminantia
18	63331514	63331515	1	rumicetacea > ruminantia
19	15979595	17317909	1338314	mammalia > theria
19	35450210	35450211	1	cetartiodactyla > rumicetacea
19	48011032	49166204	1155172	mammalia > theria
19	49518598	49518599	1	cetartiodactyla > rumicetacea
20	6607454	6607455	1	rumicetacea > ruminantia
20	10129023	10806918	677895	theria > eutheria
20	40339199	40339200	1	theria > eutheria
20	41035192	41497319	462127	theria > eutheria
20	41935513	41963941	28428	theria > eutheria
21	5218391	5218392	1	fereungulata > cetartiodactyla
21	23270024	23381372	111348	rumicetacea > ruminantia
21	25047434	25107999	60565	rumicetacea > ruminantia
21	27299699	27299700	1	rumicetacea > ruminantia
21	27781362	27807817	26455	rumicetacea > ruminantia
21	30246521	30246522	1	cetartiodactyla > rumicetacea
21	34713483	34713484	1	rumicetacea > ruminantia
21	50869427	50869428	1	rumicetacea > ruminantia
21	51275661	51275662	1	rumicetacea > ruminantia
21	54992363	55184933	192570	rumicetacea > ruminantia
21	55911347	55911348	1	rumicetacea > ruminantia
22	1387433	1387434	1	rumicetacea > ruminantia
22	7054969	7250123	195154	theria > eutheria
22	10320018	10320019	1	fereungulata > cetartiodactyla
22	10688479	10756241	67762	fereungulata > cetartiodactyla
22	11279571	11946622	667051	theria > eutheria
22	12689033	13225239	536206	theria > eutheria
22	14978020	15724195	746175	theria > eutheria
22	16140443	16597930	457487	rumicetacea > ruminantia
22	50707876	50707877	1	mammalia > theria
22	52178536	53012318	833782	theria > eutheria
22	54291406	54291407	1	rumicetacea > ruminantia
22	55854302	55854303	1	rumicetacea > ruminantia
22	57170430	57170431	1	rumicetacea > ruminantia
22	57528744	58127549	598805	theria > eutheria
23	1916033	1916034	1	fereungulata > cetartiodactyla
23	7030286	7030287	1	cetartiodactyla > rumicetacea
23	25616761	25616762	1	cetartiodactyla > rumicetacea
23	28441478	32214379	3772901	theria > eutheria
23	50727692	50785516	57824	theria > eutheria
24	12489845	12489846	1	rumicetacea > ruminantia
24	20903255	21947630	1044375	mammalia > theria
24	43645196	43645197	1	rumicetacea > ruminantia
24	58959162	58959163	1	theria > eutheria
25	9922411	10466619	544208	theria > eutheria
25	13575469	13834776	259307	theria > eutheria
25	20053189	20284433	231244	theria > eutheria
25	27281393	27562583	281190	theria > eutheria
25	28362541	28629027	266486	theria > eutheria
25	37247817	37379312	131495	theria > eutheria
25	38495982	38565164	69182	theria > eutheria
26	28845206	28845207	1	laurasiatheria > scrotifera
26	29309905	29430290	120385	laurasiatheria > scrotifera
26	50115341	50595411	480070	ruminantia > cattle
26	51097966	51154514	56548	ruminantia > cattle
27	5981527	7266914	1285387	boreoeutheria > laurasiatheria
27	39037799	39038832	1033	cetartiodactyla > rumicetacea
28	2757590	2757591	1	rumicetacea > ruminantia
28	3426610	3426611	1	rumicetacea > ruminantia
28	4053028	4197120	144092	theria > eutheria
28	11519724	11519725	1	cetartiodactyla > rumicetacea
28	12011751	12011752	1	cetartiodactyla > rumicetacea
28	12888875	13163764	274889	scrotifera > fereuungulata
28	13854072	13855097	1025	fereungulata > cetartiodactyla
28	20406220	20406221	1	fereungulata > cetartiodactyla
28	20754265	20954045	199780	fereungulata > cetartiodactyla
28	21397562	21397563	1	fereungulata > cetartiodactyla
28	35114591	35781246	666655	theria > eutheria
29	19255356	19255357	1	rumicetacea > ruminantia
29	26414429	26507370	92941	cetartiodactyla > rumicetacea
29	32944460	33199729	255269	rumicetacea > ruminantia
29	35997088	35997089	1	rumicetacea > ruminantia
29	37068522	37068523	1	rumicetacea > ruminantia
29	37679941	38904883	1224942	cetartiodactyla > rumicetacea
29	39558100	39558101	1	cetartiodactyla > rumicetacea
X	28359210	28550597	191387	ruminantia > cattle
X	28991858	29129354	137496	ruminantia > cattle
X	32734350	35297700	2563350	rumicetacea > ruminantia
X	36271546	36271547	1	rumicetacea > ruminantia
X	37945280	38970960	1025680	rumicetacea > ruminantia
X	49689085	49689086	1	rumicetacea > ruminantia
X	51563174	51880774	317600	rumicetacea > ruminantia
X	64283364	64765784	482420	rumicetacea > ruminantia
X	84071311	84888204	816893	rumicetacea > ruminantia
X	85584446	85731283	146837	theria > eutheria
X	93512778	94357245	844467	cetartiodactyla > rumicetacea
X	96529514	97311537	782023	rumicetacea > ruminantia
