# Supplementary material for: Evolution of the ancestral mammalian karyotype and syntenic regions
Source: Proc Natl Acad Sci U S A. 2022 Sep 26;119(40):e2209139119. doi: 10.1073/pnas.2209139119 (PMC9550189; doi:10.1073/pnas.2209139119)
Supplement: Supplementary File [file pnas.2209139119.sd11.xlsx]

## Sheet: Read me
Dataset S11. Gene ontology terms enriched in mammalian multispecies homologous synteny blocks and evolutionary breakpoint regions identified in the human lineage.
Column header	Explanation
Enrichment FDR	False discovery rate p-value of enrichment. Based on an hypergeometric test.
No. Genes	Number of pathway genes in dataset.
Pathway Genes	Total number of pathway genes.
Fold Enrichment	Fold Enrichment defined as the percentage of genes in your list belonging to a pathway, divided by the corresponding percentage in the background.
Pathway	Pathway description.
URL	AMIGO link to pathway description page.
Genes	List of pathway genes in dataset.

## Sheet: msHSB HSA22
Enrichment FDR	No. Genes	Pathway Genes	Fold Enrichment	Pathway	URL	Genes
2.27845e-07	25	1102	4.61742	Embryo development	http://amigo.geneontology.org/cgi-bin/amigo/term_details?term=GO:0009790	HOXD3 HOXD9 TBR1 HOXD4 LRP2 pk DLX2 NFE2L2 HOXD1 HOXD10 HOXD13 CIR1 LNPK DLX1 NEUROD1 FRZB HOXD12 SP3 PRKRA SP9 ITGA4 MYO3B UBR3 BBS5 HOXD8
2.27845e-07	19	622	6.21733	Embryonic morphogenesis	http://amigo.geneontology.org/cgi-bin/amigo/term_details?term=GO:0048598	HOXD3 HOXD9 TBR1 HOXD4 LRP2 pk DLX2 HOXD10 HOXD13 LNPK NEUROD1 FRZB HOXD12 SP3 PRKRA SP9 ITGA4 MYO3B BBS5
8.25e-07	24	1133	4.31144	Animal organ morphogenesis	http://amigo.geneontology.org/cgi-bin/amigo/term_details?term=GO:0009887	HOXD3 HOXD9 TBR1 HOXD4 LRP2 DLX2 ATF2 HOXD10 HOXD13 SLC4A10 DLX1 NEUROD1 FRZB XIRP2 SP3 HOXD8 PRKRA SP5 ITGA6 TTN MYO3B HOXD11 BBS5 PSMD14
4.62902e-06	15	460	6.63703	Pattern specification process	http://amigo.geneontology.org/cgi-bin/amigo/term_details?term=GO:0007389	HOXD3 HOXD9 TBR1 HOXD4 LRP2 DLX2 TTC21B HOXD10 HOXD13 DLX1 NEUROD1 HOXD12 HOXD8 HOXD11 BBS5
5.77479e-06	6	33	37.0065	Neuronal action potential	http://amigo.geneontology.org/cgi-bin/amigo/term_details?term=GO:0019228	SCN2A SCN7A SCN1A SCN3A SCN9A CHRNA1
5.99379e-06	37	2871	2.62307	Anatomical structure morphogenesis	http://amigo.geneontology.org/cgi-bin/amigo/term_details?term=GO:0009653	NCKAP1 HOXD3 HOXD9 TBR1 HOXD4 FAP LRP2 pk ITGA4 DLX2 ATF2 NFE2L2 TTC21B CHN1 HOXD10 HOXD13 SLC4A10 LNPK DLX1 NEUROD1 FRZB XIRP2 CCDC141 HOXD12 SP3 EVX2 HOXD8 PRKRA SP5 SP9 KLHL41 ITGA6 TTN MYO3B HOXD11 BBS5 PSMD14
6.6002e-06	13	352	7.51694	Regionalization	http://amigo.geneontology.org/cgi-bin/amigo/term_details?term=GO:0003002	HOXD3 HOXD9 HOXD4 LRP2 DLX2 TTC21B HOXD10 HOXD13 TBR1 DLX1 NEUROD1 HOXD8 HOXD11
1.12843e-05	12	307	7.95579	Embryonic organ morphogenesis	http://amigo.geneontology.org/cgi-bin/amigo/term_details?term=GO:0048562	HOXD3 HOXD9 TBR1 HOXD4 DLX2 HOXD10 NEUROD1 FRZB SP3 PRKRA MYO3B BBS5
1.24237e-05	15	527	5.79324	Skeletal system development	http://amigo.geneontology.org/cgi-bin/amigo/term_details?term=GO:0001501	HOXD3 HOXD9 HOXD4 DLX2 HOXD1 HOXD10 HOXD13 LNPK DLX1 FRZB HOXD12 SP3 HOXD8 PRKRA SP5
4.27652e-05	8	124	13.1313	Embryonic skeletal system development	http://amigo.geneontology.org/cgi-bin/amigo/term_details?term=GO:0048706	HOXD3 HOXD9 HOXD4 DLX2 HOXD1 HOXD10 DLX1 SP3
5.51166e-05	9	181	10.1206	Appendage development	http://amigo.geneontology.org/cgi-bin/amigo/term_details?term=GO:0048736	pk HOXD9 HOXD10 HOXD13 LNPK HOXD12 EVX2 SP9 ITGA6
5.51166e-05	9	181	10.1206	Limb development	http://amigo.geneontology.org/cgi-bin/amigo/term_details?term=GO:0060173	pk HOXD9 HOXD10 HOXD13 LNPK HOXD12 EVX2 SP9 ITGA6
0.000101457	8	145	11.2296	Appendage morphogenesis	http://amigo.geneontology.org/cgi-bin/amigo/term_details?term=GO:0035107	pk HOXD9 HOXD10 HOXD13 LNPK HOXD12 EVX2 SP9
0.000101457	8	145	11.2296	Limb morphogenesis	http://amigo.geneontology.org/cgi-bin/amigo/term_details?term=GO:0035108	pk HOXD9 HOXD10 HOXD13 LNPK HOXD12 EVX2 SP9
0.000137675	5	36	28.2688	Membrane depolarization during action potential	http://amigo.geneontology.org/cgi-bin/amigo/term_details?term=GO:0086010	SCN2A SCN7A SCN1A SCN3A SCN9A
0.000184339	6	70	17.4459	Transmission of nerve impulse	http://amigo.geneontology.org/cgi-bin/amigo/term_details?term=GO:0019226	SCN2A SCN7A SCN1A SCN3A SCN9A CHRNA1
0.000299124	7	121	11.7748	Embryonic limb morphogenesis	http://amigo.geneontology.org/cgi-bin/amigo/term_details?term=GO:0030326	pk HOXD9 HOXD10 HOXD13 LNPK HOXD12 SP9
0.000299124	7	121	11.7748	Embryonic appendage morphogenesis	http://amigo.geneontology.org/cgi-bin/amigo/term_details?term=GO:0035113	pk HOXD9 HOXD10 HOXD13 LNPK HOXD12 SP9
0.000350633	12	460	5.30963	Embryonic organ development	http://amigo.geneontology.org/cgi-bin/amigo/term_details?term=GO:0048568	HOXD3 HOXD9 TBR1 HOXD4 DLX2 HOXD10 NEUROD1 FRZB SP3 PRKRA MYO3B BBS5
0.000750622	3	8	76.3259	Amacrine cell differentiation	http://amigo.geneontology.org/cgi-bin/amigo/term_details?term=GO:0035881	DLX2 DLX1 NEUROD1
0.0020669	8	230	7.0795	Skeletal system morphogenesis	http://amigo.geneontology.org/cgi-bin/amigo/term_details?term=GO:0048705	HOXD3 HOXD9 HOXD4 DLX2 HOXD10 HOXD8 PRKRA SP5
0.00235656	4	34	23.9454	Proximal/distal pattern formation	http://amigo.geneontology.org/cgi-bin/amigo/term_details?term=GO:0009954	HOXD9 DLX2 HOXD10 DLX1
0.00235656	2	2	203.536	Cerebral cortex GABAergic interneuron fate commitment	http://amigo.geneontology.org/cgi-bin/amigo/term_details?term=GO:0021893	DLX2 DLX1
0.00235656	2	2	203.536	Positive regulation of amacrine cell differentiation	http://amigo.geneontology.org/cgi-bin/amigo/term_details?term=GO:1902871	DLX2 DLX1
0.00260767	7	177	8.04944	Sodium ion transmembrane transport	http://amigo.geneontology.org/cgi-bin/amigo/term_details?term=GO:0035725	SCN2A SCN7A SCN1A SCN3A SCN9A STK39 SLC4A10
0.00294471	8	249	6.5393	Sodium ion transport	http://amigo.geneontology.org/cgi-bin/amigo/term_details?term=GO:0006814	SCN2A SCN7A SCN1A SCN3A SCN9A STK39 SLC4A10 SLC38A11
0.00353714	3	14	43.6148	Locomotory exploration behavior	http://amigo.geneontology.org/cgi-bin/amigo/term_details?term=GO:0035641	GAD1 SLC4A10 DPP4
0.00401389	12	611	3.99743	Behavior	http://amigo.geneontology.org/cgi-bin/amigo/term_details?term=GO:0007610	TTC21B GAD1 HOXD9 HOXD10 SCN2A TBR1 SLC4A10 SCN9A DPP4 SCN1A UBR3 GCG
0.00431691	6	134	9.11354	Action potential	http://amigo.geneontology.org/cgi-bin/amigo/term_details?term=GO:0001508	SCN2A SCN7A SCN1A SCN3A SCN9A CHRNA1
0.00528521	2	3	135.69	Negative regulation of extracellular matrix disassembly	http://amigo.geneontology.org/cgi-bin/amigo/term_details?term=GO:0010716	FAP DPP4

## Sheet: msHSB HSA8
Enrichment FDR	No. Genes	Pathway Genes	Fold Enrichment	Pathway	URL	Genes
0.0412159	4	106	16.2307	Neural tube formation	http://amigo.geneontology.org/cgi-bin/amigo/term_details?term=GO:0001841	GRHL2 STK3 FZD6 CTHRC1
0.0412159	5	196	10.9723	Respiratory tube development	http://amigo.geneontology.org/cgi-bin/amigo/term_details?term=GO:0030323	GRHL2 RIDA RSPO2 YWHAZ ZFPM2
0.0412159	5	192	11.2009	Lung development	http://amigo.geneontology.org/cgi-bin/amigo/term_details?term=GO:0030324	GRHL2 RIDA RSPO2 YWHAZ ZFPM2
0.0412159	4	121	14.2186	Embryonic limb morphogenesis	http://amigo.geneontology.org/cgi-bin/amigo/term_details?term=GO:0030326	GRHL2 RSPO2 OSR2 FZD6
0.0412159	4	121	14.2186	Embryonic appendage morphogenesis	http://amigo.geneontology.org/cgi-bin/amigo/term_details?term=GO:0035113	GRHL2 RSPO2 OSR2 FZD6
0.0412159	5	152	14.1485	Tube formation	http://amigo.geneontology.org/cgi-bin/amigo/term_details?term=GO:0035148	GRHL2 STK3 YWHAZ FZD6 CTHRC1
0.0412159	5	220	9.7753	Respiratory system development	http://amigo.geneontology.org/cgi-bin/amigo/term_details?term=GO:0060541	GRHL2 RIDA RSPO2 YWHAZ ZFPM2
0.0421273	4	126	13.6544	Embryonic epithelial tube formation	http://amigo.geneontology.org/cgi-bin/amigo/term_details?term=GO:0001838	GRHL2 STK3 FZD6 CTHRC1
0.0479828	4	145	11.8652	Appendage morphogenesis	http://amigo.geneontology.org/cgi-bin/amigo/term_details?term=GO:0035107	GRHL2 RSPO2 OSR2 FZD6
0.0479828	4	145	11.8652	Limb morphogenesis	http://amigo.geneontology.org/cgi-bin/amigo/term_details?term=GO:0035108	GRHL2 RSPO2 OSR2 FZD6
0.0479828	3	58	22.2472	Embryonic digit morphogenesis	http://amigo.geneontology.org/cgi-bin/amigo/term_details?term=GO:0042733	GRHL2 OSR2 FZD6
0.0479828	4	138	12.467	Epithelial tube formation	http://amigo.geneontology.org/cgi-bin/amigo/term_details?term=GO:0072175	GRHL2 STK3 FZD6 CTHRC1

## Sheet: all msHSBs
Enrichment FDR	No. Genes	Pathway Genes	Fold Enrichment	Pathway	URL	Genes
5.84344e-44	1138	2871	1.41961	Anatomical structure morphogenesis	http://amigo.geneontology.org/cgi-bin/amigo/term_details?term=GO:0009653	SEMA3F CD133 PAFAH1B1 SEMA3B RUFY3 CDH10 MYO16 ZPBP EPHA3 NEDD4L SDCCAG8 FOXC1 CYFIP2 NCKAP1 RHOA SDK2 TGFBR3 NEDD4 FGF10 MAP4K4 VASH1 RHOBTB1 TBX21 NTN4 SEMA3C PS1TP5BP1 CAPZB HOXA9 FGF20 SEMA5B IGSF9 LAMB1 SEMA6A WHRN SEMA4G ANGPT4 CDH20 SMAD7 FLT1 FOXF1 RPGRIP1L HOXA3 TMEM106B ATRNL1 UNC5B FGF8 PITX3 FGF6 CAP2 ADGRG6 VEGFA TBX18 SEMA5A CDH9 CDH6 SMAD5 AMOTL2 CSPG5 ACVR1 RND3 EPHA4 ANGPTL1 ARHG…
6.14009e-36	1012	2583	1.40319	Nervous system development	http://amigo.geneontology.org/cgi-bin/amigo/term_details?term=GO:0007399	HEL-S-89n RHOA MAOB PS1TP5BP1 GNB4 PADI2 MAPKAP1 CASP5 SYPL2 CALM1 TTBK1 INA S100A1 ZNF148 CNP CCDC14 BASP1 NDUFS3 SEMA3F WNT16 ARX CD133 PAFAH1B1 TENM1 SEMA3B RUFY3 NCDN RUNX3 VCAN CDH1 MYO16 ZIC2 EPHA3 MAP4 NEDD4L SDCCAG8 WNT8A NCKAP1 BCAS1 NAV3 SDK2 HES2 NEDD4 MAP4K4 IGF2BP2 SEMA3C GPC4 DCX SYNJ2 RBFOX1 BRINP1 DCT SEMA5B GSK3B GRHL2 REST IGSF9 SEMA6A WHRN SEMA4G SNPH NDRG4 RPGRIP1L MET WNT2 TM…
6.87249e-34	1420	3896	1.30536	Animal organ development	http://amigo.geneontology.org/cgi-bin/amigo/term_details?term=GO:0048513	HEL-S-89n RHOA MAOB PS1TP5BP1 GNB4 PADI2 MAPKAP1 CASP5 SYPL2 CALM1 TTBK1 INA S100A1 ZNF148 CNP CCDC14 BASP1 NDUFS3 SEMA3F CD133 PAFAH1B1 SEMA3B PGM3 RUNX3 CASP8 SDK2 TGFBR3 FGF10 TBX21 NTN4 SEMA3C DCX SYNJ2 HOXA9 FGF20 DCT COL4A4 OSTM1 MEF2C SEMA5B GRHL2 PTHLH PIR LAMB1 PPP2R3C SEMA6A WHRN SEMA4G DSP JAK2 CRYBB1 FLT1 NDRG4 FOXF1 RPGRIP1L MET HOXA3 TNFSF8 GATA3 ATRNL1 TLX1 FGF8 CSF3 COL1A1 DBX1 SO…
1.99265e-30	672	1624	1.48198	Generation of neurons	http://amigo.geneontology.org/cgi-bin/amigo/term_details?term=GO:0048699	SEMA3F WNT16 CD133 TENM1 SEMA3B RUFY3 NCDN RUNX3 MYO16 EPHA3 MAP4 NEDD4L SDCCAG8 WNT8A NCKAP1 HES2 NEDD4 MAP4K4 SEMA3C PS1TP5BP1 DCX BRINP1 DCT SEMA5B GSK3B REST IGSF9 SEMA6A WHRN SEMA4G SNPH RPGRIP1L MET WNT2 TMEM106B LHX2 UNC5B FGF8 PPP1R9B ZPR1 SEMA5A IRX4 WNT5A WNT6 EPHA4 ARHGEF2 STMN1 BCL11A TNN LHX4 SLITRK3 NEUROG3 BHLHB3 PACSIN1 RUNX2 EFNB2 VASP SMO PALLD CASZ1 MAP1B UNK BTBD3 DCLK1 BHLHB2…
1.78587e-29	713	1757	1.45338	Neurogenesis	http://amigo.geneontology.org/cgi-bin/amigo/term_details?term=GO:0022008	SEMA3F WNT16 CD133 TENM1 SEMA3B RUFY3 NCDN RUNX3 MYO16 EPHA3 MAP4 NEDD4L SDCCAG8 WNT8A NCKAP1 HES2 NEDD4 MAP4K4 SEMA3C PS1TP5BP1 DCX BRINP1 DCT SEMA5B GSK3B REST IGSF9 SEMA6A WHRN SEMA4G SNPH RPGRIP1L MET WNT2 TMEM106B LHX2 UNC5B FGF8 PPP1R9B ZPR1 ADGRG6 SEMA5A IRX4 WNT5A WNT6 TRAK2 EPHA4 ARHGEF2 STMN1 BCL11A TNN LHX4 SLITRK3 CXCR4 NEUROG3 BHLHB3 PACSIN1 RUNX2 EFNB2 SOX9 VASP SMO PALLD CASZ1 MAP1…
1.89128e-29	1626	4645	1.2537	Cell differentiation	http://amigo.geneontology.org/cgi-bin/amigo/term_details?term=GO:0030154	MRC2 VCAN TNC BCAP29 CCDC47 HSPE1 CAT SYNCRIP ITGA11 CLTC HNRNPU PSMC2 DDX21 PHB SND1 RDH14 DUS4L-BCAP29 FGR SEMA3F WNT16 ETV1 CD133 PAFAH1B1 TENM1 FYN SEMA3B NR1H4 RUFY3 NCDN RUNX3 NR1H3 MYO16 ZPBP EPHA3 MAP4 NEDD4L SDCCAG8 FOXC1 PRDM1 WNT8A NCKAP1 CASP8 DLX3 EYA2 ROPN1 SPI1 PSME4 TGFBR3 HES2 NEDD4 FGF10 MAP4K4 SPEG TBX21 NTN4 SEMA3C PS1TP5BP1 RARB DCX FGF20 BRINP1 DCT OSTM1 MEF2C SEMA5B GSK3B R…
1.89128e-29	857	2194	1.39896	Cell development	http://amigo.geneontology.org/cgi-bin/amigo/term_details?term=GO:0048468	SEMA3F PAFAH1B1 TENM1 SEMA3B RUFY3 NCDN MYO16 ZPBP EPHA3 MAP4 NEDD4L NCKAP1 ROPN1 PSME4 HES2 NEDD4 MAP4K4 NTN4 SEMA3C PS1TP5BP1 DCX DCT SEMA5B GSK3B IGSF9 ADD1 PTHLH LAMB1 SEMA6A WHRN SEMA4G RPGRIP1L TMEM106B GALNTL5 ATRNL1 UNC5B PPP1R9B ZPR1 MYF6 MYF5 ADGRG6 SEMA5A IRX4 EPHA4 STMN1 TNP1 SPACA1 ARMC2 TJP2 BCL11A TNN SLITRK3 BHLHB3 SEMG2 SEMG1 PACSIN1 EFNB2 VASP SIX1 SMO PALLD CSRP3 MAP1B UNK BTBD…
1.89128e-29	1654	4738	1.25026	Cellular developmental process	http://amigo.geneontology.org/cgi-bin/amigo/term_details?term=GO:0048869	MRC2 VCAN TNC BCAP29 CCDC47 HSPE1 CAT SYNCRIP ITGA11 CLTC HNRNPU PSMC2 DDX21 PHB SND1 RDH14 DUS4L-BCAP29 FGR SEMA3F WNT16 ETV1 CD133 PAFAH1B1 TENM1 FYN SEMA3B NR1H4 RUFY3 NCDN RUNX3 NR1H3 MYO16 ZPBP EPHA3 MAP4 NEDD4L SDCCAG8 FOXC1 PRDM1 WNT8A NCKAP1 CASP8 DLX3 EYA2 ROPN1 SPI1 PSME4 TGFBR3 HES2 NEDD4 FGF10 MAP4K4 SPEG TBX21 NTN4 SEMA3C PS1TP5BP1 RARB DCX FGF20 BRINP1 DCT OSTM1 MEF2C SEMA5B GSK3B R…
3.76967e-27	608	1473	1.47829	Neuron differentiation	http://amigo.geneontology.org/cgi-bin/amigo/term_details?term=GO:0030182	SEMA3F WNT16 CD133 TENM1 SEMA3B RUFY3 NCDN RUNX3 MYO16 EPHA3 MAP4 NEDD4L WNT8A NCKAP1 NEDD4 MAP4K4 SEMA3C PS1TP5BP1 DCX BRINP1 SEMA5B GSK3B REST IGSF9 SEMA6A WHRN SEMA4G SNPH RPGRIP1L MET WNT2 TMEM106B LHX2 UNC5B FGF8 PPP1R9B ZPR1 SEMA5A IRX4 WNT5A WNT6 EPHA4 ARHGEF2 STMN1 BCL11A TNN LHX4 SLITRK3 NEUROG3 PACSIN1 RUNX2 EFNB2 VASP SMO PALLD CASZ1 MAP1B UNK BTBD3 DCLK1 CNTN6 WNT2B NGF ADGRB3 EPHA7 W…
7.21044e-26	474	1096	1.54892	Tube development	http://amigo.geneontology.org/cgi-bin/amigo/term_details?term=GO:0035295	SDCCAG8 TGFBR3 FGF10 VASH1 TBX21 GRHL2 ANGPT4 FLT1 FGF8 VEGFA AMOTL2 ACVR1 ANGPTL1 PGF TEK TBX4 EFNB2 VASP PTPRB KDR CNMD TBR1 ANGPTL2 PRCP FGF7 CDH13 CCDC40 PROK1 MEIS1 ANGPT1 PDPN PROK2 NIPBL AGGF1 VEGFD AMOTL1 GDNF PTK2 COL22A1 CLIC4 CDH2 S1PR1 ANGPTL7 SCG2 RNF213 HIF1A CTNNB1 DCN HIPK2 SEMA6A SIRT1 RGCC HTATIP2 IL17F CCN6 SPARC HYAL1 RTN4 F3 AGO2 BMP4 LIF SERPINF1 ANGPTL3 KLF4 NOV FGFBP1 SULF…
2.3728e-23	477	1129	1.51316	Circulatory system development	http://amigo.geneontology.org/cgi-bin/amigo/term_details?term=GO:0072359	TGFBR3 VASH1 TBX21 MEF2C ANGPT4 FLT1 FGF8 COL1A1 BVES ADGRG6 VEGFA HAND1 AMOTL2 ACVR1 FN1 CACYBP ANGPTL1 LGALS8 PGF TEK TBX4 POPDC2 EFNB2 SOX9 PTPRB KDR POPDC3 HEY2 CNMD TBR1 ANGPTL2 PRCP DUSP6 CDH13 CCDC40 PROK1 MEIS1 CER1 ANGPT1 PDLIM5 PROK2 TGFBR2 HAND2 NIPBL AGGF1 VEGFD AMOTL1 PTK2 COL22A1 CLIC4 ZFPM2 CDH2 SGCD S1PR1 ANGPTL7 SCG2 HEG1 RNF213 TCAP FZD4 DAND5 ZFPM1 CDH5 DIPK2A NEB NRAP LRRC10 B…
7.81409e-22	473	1133	1.49517	Animal organ morphogenesis	http://amigo.geneontology.org/cgi-bin/amigo/term_details?term=GO:0009887	CD133 PAFAH1B1 SDK2 FGF10 TBX21 NTN4 HOXA9 FGF20 LAMB1 WHRN FOXF1 RPGRIP1L HOXA3 ATRNL1 FGF8 FGF6 ADGRG6 MFAP2 FGF23 HOXB3 OBSL1 HOXD3 HOXD9 ENAM PDGFRA TBR1 FOXF2 MMP20 FGF5 FGF7 ASXL3 CCDC40 MEIS1 TMEFF2 FGF18 NBL1 NTNG1 NIPBL EGFLAM CDX2 PBX3 GDNF HOXD4 HOXB9 TCAP HEL23 TMIE HOXB4 PBX1 PDZD7 NTNG2 LAMA2 ANXA6 HOXA4 TGFBR3 FGL1 DKK1 BMP4 BMP2 LIF TFAP2A MMP13 NRG1 DSCAML1 AJAP1 FGR WNT16 CYP26B…
3.07893e-21	828	2220	1.33579	Tissue development	http://amigo.geneontology.org/cgi-bin/amigo/term_details?term=GO:0009888	SEMA3F SEMA3B RUNX3 DLX3 TGFBR3 TBX21 NTN4 TXK SEMA3C SEMA5B GRHL2 ADD1 PTHLH LAMB1 SEMA6A WHRN SEMA4G MEOX2 GATA3 ATRNL1 FGF8 SOX6 MYF6 MYF5 BVES TBX18 SEMA5A NR5A2 TJP2 POPDC2 SRGN PCK1 RUNX2 SOX9 VASP SIX1 KDR CSRP3 POPDC3 ENAM SOX5 TEC CNMD SCEL TBR1 NR5A1 DUSP5 ARHGAP24 BMP2K PDX1 GATA6 CCDC40 SEMA6C TMEFF2 CER1 MSGN1 RADIL RUNX1 SELENON PDPN NTNG1 EGFLAM DEUP1 GDNF COL22A1 SEMA3E SGCD GAP43…
6.17602e-21	459	1102	1.49173	Embryo development	http://amigo.geneontology.org/cgi-bin/amigo/term_details?term=GO:0009790	TBX21 HOXA9 GRHL2 WHRN HOXA3 MEOX2 GATA3 FGF8 TBX18 MFAP2 HOXB3 TBX4 VASP HOXD3 HOXD9 PDGFRA TBR1 DUSP5 CCDC40 MEIS1 MSGN1 NIPBL PBX3 HOXD4 HOXB9 HEL23 TMIE HOXB4 PBX1 PDZD7 TEAD1 COL13A1 HOXA4 RIPPLY2 STPG4 PPP2R3A KITLG DKK1 FN1 TPO APOA1 INHBA ACVR1C BMP4 KLF4 GDNF HOPX DSCAML1 SOX2 SEMA3F CYP26B1 ALS2 HOXA11 PAFAH1B1 PAX6 MKS1 ERCC1 NSUN2 C6 CC2D2A ALX4 FOXC1 PRDM1 COL11A1 HIPK2 ADGRF5 FGF10 …
7.18867e-21	384	886	1.55224	Tube morphogenesis	http://amigo.geneontology.org/cgi-bin/amigo/term_details?term=GO:0035239	SDCCAG8 TGFBR3 VASH1 TBX21 ANGPT4 FLT1 VEGFA AMOTL2 ACVR1 ANGPTL1 PGF TEK TBX4 EFNB2 VASP PTPRB KDR CNMD TBR1 ANGPTL2 PRCP CDH13 CCDC40 PROK1 MEIS1 ANGPT1 PDPN PROK2 AGGF1 VEGFD AMOTL1 GDNF PTK2 COL22A1 CLIC4 CDH2 S1PR1 ANGPTL7 SCG2 RNF213 HIF1A CTNNB1 DCN HIPK2 FGF10 SEMA6A SIRT1 RGCC HTATIP2 IL17F CCN6 SPARC HYAL1 RTN4 F3 AGO2 BMP4 SERPINF1 ANGPTL3 KLF4 NOV FGFBP1 SULF1 WARS1 GATA6 SLIT2 MTDH A…
8.6686e-21	975	2693	1.29667	Regulation of developmental process	http://amigo.geneontology.org/cgi-bin/amigo/term_details?term=GO:0050793	SEMA3F SEMA3B RUFY3 RUNX3 NEDD4L RHOA HES2 NEDD4 VASH1 RHOBTB1 SEMA3C BRINP1 DCT SEMA5B REST ADD1 PTHLH AAMDC PPP2R3C SEMA6A SEMA4G FLT1 PPP1R13L GATA3 CSF3 SOX6 MYF6 MYF5 CNOT2 VEGFA SEMA5A BCL6 RND3 ARHGEF2 PGF BCL11A TEK SRGN BHLHB3 PACSIN1 RUNX2 SOX9 VIL1 KDR LIF CASZ1 LATS1 ENAM BHLHB2 NGF SOX5 HEY2 PLXNC1 CNMD ERMN HECW2 BMP2K DUSP6 ASCL1 PROK1 SEMA6C TNFRSF21 DAAM2 CER1 PAK1 BEND6 TMEM178A…
3.39878e-19	225	460	1.7518	Pattern specification process	http://amigo.geneontology.org/cgi-bin/amigo/term_details?term=GO:0007389	HES2 FGF10 TBX21 HOXA9 HOXA3 HOXA5 HOXA6 FGF8 HOXB6 RFX4 TBX18 ACVR1 HOXB5 HOXB3 HOXA7 BHLHB3 HOXD3 HOXD9 BHLHB2 HEY2 TBR1 BMPR1B CCDC40 MEIS1 CER1 HEYL CDX2 HOXD4 HOXB9 HES3 DAND5 HOXB4 NOG HOXA4 RIPPLY2 DYX1C1 HOXB7 CCDC39 PPP2R3A SFRP1 BMP4 BMP2 SIX3 SOSTDC1 SEMA3F CYP26B1 HOXA11 PAX6 MKS1 DNAH5 CC2D2A ALX4 FOXC1 WNT8A DMRT3 HIPK2 TP63 SEMA3C EDN1 RFX3 PSEN1 LRP2 HSPB11 SMARCD3 IFT74 PCSK5 HIF…
5.23612e-19	1397	4101	1.22002	Positive regulation of metabolic process	http://amigo.geneontology.org/cgi-bin/amigo/term_details?term=GO:0009893	ZNF143 IFNG ERCC6 CASP10 CFLAR MAP3K9 MBTPS2 NR1H4 SLC30A9 WWTR1 ZFP64 BIRC3 NR1H3 INSRR BCLAF1 RNF19A DCUN1D1 EPHA3 ROS1 RSF1 ARID1B NEDD4L TNIP3 THRAP3 CYFIP2 TAB2 KMT2C RNF4 CASP8 HIPK2 EYA2 NEDD4 FGF10 MAP4K4 TRIB2 MAP3K13 RARB TIGAR FGF20 TNRC6C SMARCA2 SESN1 MEF2C PTPRC SMARCD3 CCNT2 KAT6A REST HACE1 PSMC5 CLSPN THOC5 TCL1A HNF4A STK4 BMP7 PAK5 LPIN2 XIAP ASB9 NDFIP2 FLT1 TRIP4 RIPK2 EYA1 I…
5.23612e-19	1299	3777	1.23175	Positive regulation of macromolecule metabolic process	http://amigo.geneontology.org/cgi-bin/amigo/term_details?term=GO:0010604	ZNF143 IFNG ERCC6 CASP10 CFLAR MAP3K9 MBTPS2 NR1H4 SLC30A9 WWTR1 ZFP64 BIRC3 NR1H3 BCLAF1 RNF19A DCUN1D1 RSF1 ARID1B NEDD4L TNIP3 THRAP3 CYFIP2 TAB2 KMT2C RNF4 CASP8 HIPK2 EYA2 NEDD4 FGF10 MAP4K4 TRIB2 MAP3K13 RARB TIGAR FGF20 TNRC6C SMARCA2 MEF2C PTPRC SMARCD3 CCNT2 KAT6A REST HACE1 PSMC5 CLSPN THOC5 TCL1A HNF4A STK4 BMP7 PAK5 LPIN2 XIAP ASB9 NDFIP2 TRIP4 RIPK2 EYA1 IKBKB STK3 ERCC2 FGF8 TNKS2 Z…
5.23612e-19	1149	3287	1.25193	Positive regulation of nitrogen compound metabolic process	http://amigo.geneontology.org/cgi-bin/amigo/term_details?term=GO:0051173	ZNF143 CASP10 CFLAR MAP3K9 MBTPS2 NR1H4 SLC30A9 WWTR1 ZFP64 BIRC3 NR1H3 BCLAF1 RNF19A DCUN1D1 RSF1 ARID1B NEDD4L TNIP3 THRAP3 CYFIP2 TAB2 KMT2C RNF4 CASP8 HIPK2 EYA2 NEDD4 FGF10 MAP4K4 TRIB2 MAP3K13 RARB TIGAR FGF20 TNRC6C SMARCA2 MEF2C PTPRC SMARCD3 CCNT2 KAT6A REST HACE1 PSMC5 CLSPN THOC5 TCL1A HNF4A STK4 BMP7 PAK5 LPIN2 XIAP ASB9 NDFIP2 TRIP4 RIPK2 EYA1 IKBKB STK3 ERCC2 FGF8 TNKS2 ZMIZ1 SMARCD…

## Sheet: all EBRs
Enrichment FDR	No. Genes	Pathway Genes	Fold Enrichment	Pathway	URL	Genes
7.82711e-28	102	525	3.73435	Detection of chemical stimulus involved in sensory perception of smell	http://amigo.geneontology.org/cgi-bin/amigo/term_details?term=GO:0050911	OR1R1P OR2A25 OR2A7 OR1E2 OR5F1 OR8K1 OR5M9 OR3A3 OR7G1 OR8J3 OR5I1 OR7G3 OR7G2 OR1M1 OR8B12 OR4D5 OR1A1 OR1A2 OR8I2 OR4C11 OR8U1 OR9G4 OR5AR1 OR5AP2 OR8J1 OR5T3 OR7D4 OR9G1 OR5M3 OR5J2 OR10AG1 OR4S2 OR1E1 OR3A1 OR5M8 OR6T1 OR8D4 OR8H1 OR5T1 OR5T2 OR2Z1 OR8K5 OR8H3 OR8H2 OR5AS1 OR4C6 OR4P4 OR4C15 OR4A15 OR4A16 OR5P3 OR10G7 OR1G1 OR5P2 OR1D2 OR4C46 OR5D14 OR5D18 OR5D3P OR5W2 OR7D2 OR2AG2 OR6M1 OR8…
3.486e-26	102	553	3.54527	Sensory perception of smell	http://amigo.geneontology.org/cgi-bin/amigo/term_details?term=GO:0007608	OR8K1 OR5M9 OR8J3 OR5I1 OR8B12 OR8I2 OR8U1 OR5AP2 OR8J1 OR5M3 OR1R1P OR5M8 OR8D4 OR8H1 OR8K5 OR8H3 OR8H2 OR5D14 OR5D18 OR5D3P OR8A1 OR8D1 OR8B8 OR8G1 OR5D16 OR5L2 OR2A25 OR2A7 OR5M10 OR5M1 OR5M11 OR8D2 OR5L1 OR5D13 OR8U3 OR8B4 OR8K3 OR8B3 OR8B2 OR1E2 OR5F1 OR3A3 OR7G1 OR7G3 OR7G2 OR1M1 OR4D5 OR1A1 OR1A2 OR4C11 OR9G4 OR5AR1 OR5T3 OR7D4 OR9G1 OR5J2 OR10AG1 OR4S2 OR1E1 OR3A1 OR6T1 OR5T1 OR5T2 OR2Z1 …
2.03353e-25	105	597	3.38056	Detection of chemical stimulus involved in sensory perception	http://amigo.geneontology.org/cgi-bin/amigo/term_details?term=GO:0050907	RTP3 OR1R1P OR2A25 OR2A7 AZGP1 OR1E2 OR5F1 OR8K1 OR5M9 OR3A3 OR7G1 OR8J3 OR5I1 OR7G3 OR7G2 OR1M1 OR8B12 OR4D5 OR1A1 OR1A2 OR8I2 OR4C11 OR8U1 OR9G4 OR5AR1 OR5AP2 OR8J1 OR5T3 OR7D4 OR9G1 OR5M3 OR5J2 OR10AG1 OR4S2 OR1E1 OR3A1 OR5M8 OR6T1 OR8D4 OR8H1 OR5T1 OR5T2 OR2Z1 OR8K5 OR8H3 OR8H2 OR5AS1 OR4C6 OR4P4 OR4C15 OR4A15 OR4A16 OR5P3 OR10G7 OR1G1 OR5P2 OR1D2 OR4C46 OR5D14 OR5D18 OR5D3P OR5W2 OR7D2 OR2AG…
1.07643e-23	106	638	3.19344	Detection of chemical stimulus	http://amigo.geneontology.org/cgi-bin/amigo/term_details?term=GO:0009593	RTP3 OR1R1P OR2A25 OR2A7 ENG AZGP1 OR1E2 OR5F1 OR8K1 OR5M9 OR3A3 OR7G1 OR8J3 OR5I1 OR7G3 OR7G2 OR1M1 OR8B12 OR4D5 OR1A1 OR1A2 OR8I2 OR4C11 OR8U1 OR9G4 OR5AR1 OR5AP2 OR8J1 OR5T3 OR7D4 OR9G1 OR5M3 OR5J2 OR10AG1 OR4S2 OR1E1 OR3A1 OR5M8 OR6T1 OR8D4 OR8H1 OR5T1 OR5T2 OR2Z1 OR8K5 OR8H3 OR8H2 OR5AS1 OR4C6 OR4P4 OR4C15 OR4A15 OR4A16 OR5P3 OR10G7 OR1G1 OR5P2 OR1D2 OR4C46 OR5D14 OR5D18 OR5D3P OR5W2 OR7D2 O…
1.92628e-23	108	665	3.12159	Detection of stimulus involved in sensory perception	http://amigo.geneontology.org/cgi-bin/amigo/term_details?term=GO:0050906	RTP3 OR1R1P OR2A25 OR2A7 AZGP1 NTSR1 ASIC2 OR1E2 OR5F1 OR8K1 OR5M9 OR3A3 OR7G1 OR8J3 OR5I1 OR7G3 OR7G2 OR1M1 OR8B12 OR4D5 OR1A1 OR1A2 OR8I2 OR4C11 OR8U1 OR9G4 OR5AR1 OR5AP2 OR8J1 OR5T3 OR7D4 OR9G1 OR5M3 OR5J2 OR10AG1 OR4S2 OR1E1 OR3A1 OR5M8 OR6T1 OR8D4 OR8H1 OR5T1 OR5T2 OR2Z1 OR8K5 OR8H3 OR8H2 OR5AS1 OR4C6 OR4P4 OR4C15 OR4A15 OR4A16 OR5P3 OR10G7 OR1G1 OR5P2 OR1D2 OR4C46 OR5D14 OR5D18 OR5D3P OR5W2…
6.49821e-23	106	655	3.11056	Sensory perception of chemical stimulus	http://amigo.geneontology.org/cgi-bin/amigo/term_details?term=GO:0007606	OR8K1 OR5M9 RTP3 OR8J3 OR5I1 OR8B12 OR8I2 OR8U1 OR5AP2 OR8J1 OR5M3 OR1R1P OR5M8 OR8D4 OR8H1 OR8K5 OR8H3 OR8H2 OR5D14 OR5D18 OR5D3P OR8A1 OR8D1 OR8B8 OR8G1 OR5D16 OR5L2 OR2A25 OR2A7 OR5M10 OR5M1 OR5M11 OR8D2 OR5L1 OR5D13 OR8U3 OR8B4 OR8K3 OR8B3 OR8B2 AZGP1 OR1E2 OR5F1 OR3A3 OR7G1 OR7G3 OR7G2 OR1M1 OR4D5 OR1A1 OR1A2 OR4C11 OR9G4 OR5AR1 OR5T3 OR7D4 OR9G1 OR5J2 OR10AG1 OR4S2 OR1E1 OR3A1 OR6T1 OR5T1 O…
1.49572e-17	113	848	2.56128	Detection of stimulus	http://amigo.geneontology.org/cgi-bin/amigo/term_details?term=GO:0051606	RTP3 OR1R1P OR2A25 OR2A7 NAIP ENG RPS3 CFAP410 AZGP1 DNAJA1 NTSR1 ASIC2 OR1E2 OR5F1 OR8K1 OR5M9 OR3A3 OR7G1 OR8J3 OR5I1 OR7G3 OR7G2 OR1M1 OR8B12 OR4D5 OR1A1 OR1A2 OR8I2 OR4C11 OR8U1 OR9G4 OR5AR1 OR5AP2 OR8J1 OR5T3 OR7D4 OR9G1 OR5M3 OR5J2 OR10AG1 OR4S2 OR1E1 OR3A1 OR5M8 OR6T1 OR8D4 OR8H1 OR5T1 OR5T2 OR2Z1 OR8K5 OR8H3 OR8H2 OR5AS1 OR4C6 OR4P4 OR4C15 OR4A15 OR4A16 OR5P3 OR10G7 OR1G1 OR5P2 OR1D2 OR4C…
1.10771e-10	119	1135	2.01523	Sensory perception	http://amigo.geneontology.org/cgi-bin/amigo/term_details?term=GO:0007600	OR8K1 OR5M9 RTP3 OR8J3 OR5I1 OR8B12 OR8I2 OR8U1 OR5AP2 OR8J1 OR5M3 OR1R1P OR5M8 OR8D4 OR8H1 OR8K5 OR8H3 OR8H2 OR5D14 OR5D18 OR5D3P OR8A1 OR8D1 OR8B8 OR8G1 OR5D16 OR5L2 OR2A25 OR2A7 OR5M10 OR5M1 OR5M11 OR8D2 OR5L1 OR5D13 OR8U3 OR8B4 OR8K3 OR8B3 OR8B2 AZGP1 TRPV1 NTSR1 ASIC2 GRM6 VAX2 OPRD1 OR1E2 CNGA3 ESPNL OR5F1 MARVELD2 OR3A3 OR7G1 OR7G3 OR7G2 OR1M1 OR4D5 OR1A1 OR1A2 OR4C11 OR9G4 OR5AR1 OR5T3 OR…
3.20122e-06	139	1637	1.63207	Nervous system process	http://amigo.geneontology.org/cgi-bin/amigo/term_details?term=GO:0050877	SCN4A HRH3 CHRNA4 CACNG7 CACNG8 OR8K1 OR5M9 RTP3 CHRFAM7A OR8J3 OR5I1 OR8B12 OR8I2 OR8U1 OR5AP2 OR8J1 OR5M3 OR1R1P OR5M8 OR8D4 OR8H1 OR8K5 OR8H3 OR8H2 OR5D14 OR5D18 OR5D3P OR8A1 OR8D1 OR8B8 OR8G1 OR5D16 OR5L2 OR2A25 OR2A7 OR5M10 OR5M1 OR5M11 OR8D2 OR5L1 OR5D13 OR8U3 OR8B4 OR8K3 OR8B3 OR8B2 AZGP1 TRPV1 TMEM98 CTNS P2RX5 ZMPSTE24 P2RX6 NTSR1 P2RX1 ASIC2 GRM6 VAX2 OPRD1 NQO2 PRKCG OR1E2 PEX5 CNGA3 E…
8.87407e-06	134	1590	1.61988	G protein-coupled receptor signaling pathway	http://amigo.geneontology.org/cgi-bin/amigo/term_details?term=GO:0007186	SCTR HRH3 CRHR2 GRM6 OPRD1 CCL25 ARRB1 OR8K1 OR5M9 MC4R OR8J3 OR5I1 PROKR1 OR8B12 FPRL1 FPR1 C3AR1 OR8I2 OR8U1 OR5AP2 OR8J1 CYSLTR1 OR5M3 OR5M8 OR6T1 OR8D4 OR8H1 OR8K5 OR8H3 OR8H2 DRD1 OR5D14 OR5D18 OR5D3P FPR3 OR8A1 OR8D1 OR8B8 OR8G1 OR5D16 OR5L2 OR5M10 OR5M1 OR5M11 CCL4L2 CCL3L1 OR8D2 OR5L1 OR5D13 OR8U3 OR8B4 OR8K3 OR8B3 OR8B2 NTSR1 AKR1C2 OR1D2 AKR1C3 OGFR PCSK1N DNM1 NPR3 CCRL2 OR1E2 OR5F1 OR…
4.96365e-05	203	2747	1.4204	Regulation of transcription by RNA polymerase II	http://amigo.geneontology.org/cgi-bin/amigo/term_details?term=GO:0006357	FOXJ2 ZNF37A SP140 MRGBP GATA1 GABPB2 ZNF175 ZKSCAN1 TAF6 NOBOX NANOG VAX2 WDR77 RLF ZSCAN20 BHLHE23 GTF2F1 ZNF484 GATA5 ZNF317 ZNF426 PER2 ZNF614 HES6 GTF2H2 ZKSCAN2 AIRE ZNF208 ZNF761 ZNF394 ZNF577 ZNF202 ZNF3 ZSCAN21 ZNF91 ZNF610 ZNF528 ZNF701 ZNF83 ZNF558 ZNF232 ZNF354A ZNF32 ZNF212 ZNF282 ZNF160 ZNF415 ZNF561 ZNF57 ZNF556 ZNF24 ZNF266 ZNF25 ZNF77 ZNF613 NFATC2IP ZNF354C ZNF454 ZNF354B ZNF816…
0.00019544	210	2919	1.3828	Transcription by RNA polymerase II	http://amigo.geneontology.org/cgi-bin/amigo/term_details?term=GO:0006366	FOXJ2 ZNF37A SP140 MRGBP GATA1 GABPB2 ZNF175 ZKSCAN1 TAF6 NOBOX NANOG VAX2 WDR77 RLF ZSCAN20 TAF1L BHLHE23 GTF2F1 ZNF484 TAF4 GATA5 ZNF317 ZNF426 PER2 ZNF614 HES6 GTF2H2 ZKSCAN2 AIRE ZNF208 ZNF761 ZNF394 ZNF577 ZNF202 ZNF3 ZSCAN21 ZNF91 ZNF610 ZNF528 ZNF701 ZNF83 ZNF558 ZNF232 ZNF354A ZNF32 ZNF212 ZNF282 ZNF160 ZNF415 ZNF561 ZNF57 ZNF556 ZNF24 ZNF266 ZNF25 ZNF77 ZNF613 NFATC2IP ZNF354C ZNF454 ZNF…
0.000218043	275	4035	1.30998	Transcription, DNA-templated	http://amigo.geneontology.org/cgi-bin/amigo/term_details?term=GO:0006351	DHX33 FOXJ2 PLA2G10 ZNF37A SP140 RRN3 MRGBP TCFL5 GATA1 GABPB2 ZNF175 ZNF85 ZKSCAN1 TAF6 NOBOX NANOG VAX2 WDR77 RLF ZNF430 ZSCAN20 TAF1L BHLHE23 GTF2F1 ZNF484 TAF4 GATA5 ZNF317 ZNF426 ZNF331 PER2 ZNF614 HES6 GTF2H2 ZKSCAN2 AIRE ZNF66 ZNF208 ZNF761 ZNF394 ZNF577 H2AC1 ZNF202 ZNF3 ZSCAN21 ZNF91 ZNF610 ZNF528 ZNF701 ZNF83 ZNF558 ZNF232 ZNF354A ZNF32 TRIM56 ZNF212 ZNF282 ZNF160 ZNF415 ZNF562 ZNF561 Z…
0.000218043	275	4037	1.30933	Nucleic acid-templated transcription	http://amigo.geneontology.org/cgi-bin/amigo/term_details?term=GO:0097659	DHX33 FOXJ2 PLA2G10 ZNF37A SP140 RRN3 MRGBP TCFL5 GATA1 GABPB2 ZNF175 ZNF85 ZKSCAN1 TAF6 NOBOX NANOG VAX2 WDR77 RLF ZNF430 ZSCAN20 TAF1L BHLHE23 GTF2F1 ZNF484 TAF4 GATA5 ZNF317 ZNF426 ZNF331 PER2 ZNF614 HES6 GTF2H2 ZKSCAN2 AIRE ZNF66 ZNF208 ZNF761 ZNF394 ZNF577 H2AC1 ZNF202 ZNF3 ZSCAN21 ZNF91 ZNF610 ZNF528 ZNF701 ZNF83 ZNF558 ZNF232 ZNF354A ZNF32 TRIM56 ZNF212 ZNF282 ZNF160 ZNF415 ZNF562 ZNF561 Z…
0.00023252	263	3837	1.31746	Regulation of transcription, DNA-templated	http://amigo.geneontology.org/cgi-bin/amigo/term_details?term=GO:0006355	DHX33 FOXJ2 PLA2G10 ZNF37A SP140 MRGBP TCFL5 GATA1 GABPB2 ZNF175 ZNF85 ZKSCAN1 TAF6 NOBOX NANOG VAX2 WDR77 RLF ZNF430 ZSCAN20 BHLHE23 GTF2F1 ZNF484 GATA5 ZNF317 ZNF426 ZNF331 PER2 ZNF614 HES6 GTF2H2 ZKSCAN2 AIRE ZNF66 ZNF208 ZNF761 ZNF394 ZNF577 H2AC1 ZNF202 ZNF3 ZSCAN21 ZNF91 ZNF610 ZNF528 ZNF701 ZNF83 ZNF558 ZNF232 ZNF354A ZNF32 TRIM56 ZNF212 ZNF282 ZNF160 ZNF415 ZNF562 ZNF561 ZNF57 ZNF556 ZNF2…
0.00023252	263	3839	1.31678	Regulation of nucleic acid-templated transcription	http://amigo.geneontology.org/cgi-bin/amigo/term_details?term=GO:1903506	DHX33 FOXJ2 PLA2G10 ZNF37A SP140 MRGBP TCFL5 GATA1 GABPB2 ZNF175 ZNF85 ZKSCAN1 TAF6 NOBOX NANOG VAX2 WDR77 RLF ZNF430 ZSCAN20 BHLHE23 GTF2F1 ZNF484 GATA5 ZNF317 ZNF426 ZNF331 PER2 ZNF614 HES6 GTF2H2 ZKSCAN2 AIRE ZNF66 ZNF208 ZNF761 ZNF394 ZNF577 H2AC1 ZNF202 ZNF3 ZSCAN21 ZNF91 ZNF610 ZNF528 ZNF701 ZNF83 ZNF558 ZNF232 ZNF354A ZNF32 TRIM56 ZNF212 ZNF282 ZNF160 ZNF415 ZNF562 ZNF561 ZNF57 ZNF556 ZNF2…
0.000243496	275	4054	1.30384	RNA biosynthetic process	http://amigo.geneontology.org/cgi-bin/amigo/term_details?term=GO:0032774	DHX33 FOXJ2 PLA2G10 ZNF37A SP140 RRN3 MRGBP TCFL5 GATA1 GABPB2 ZNF175 ZNF85 ZKSCAN1 TAF6 NOBOX NANOG VAX2 WDR77 RLF ZNF430 ZSCAN20 TAF1L BHLHE23 GTF2F1 ZNF484 TAF4 GATA5 ZNF317 ZNF426 ZNF331 PER2 ZNF614 HES6 GTF2H2 ZKSCAN2 AIRE ZNF66 ZNF208 ZNF761 ZNF394 ZNF577 H2AC1 ZNF202 ZNF3 ZSCAN21 ZNF91 ZNF610 ZNF528 ZNF701 ZNF83 ZNF558 ZNF232 ZNF354A ZNF32 TRIM56 ZNF212 ZNF282 ZNF160 ZNF415 ZNF562 ZNF561 Z…
0.000243496	263	3844	1.31506	Regulation of RNA biosynthetic process	http://amigo.geneontology.org/cgi-bin/amigo/term_details?term=GO:2001141	DHX33 FOXJ2 PLA2G10 ZNF37A SP140 MRGBP TCFL5 GATA1 GABPB2 ZNF175 ZNF85 ZKSCAN1 TAF6 NOBOX NANOG VAX2 WDR77 RLF ZNF430 ZSCAN20 BHLHE23 GTF2F1 ZNF484 GATA5 ZNF317 ZNF426 ZNF331 PER2 ZNF614 HES6 GTF2H2 ZKSCAN2 AIRE ZNF66 ZNF208 ZNF761 ZNF394 ZNF577 H2AC1 ZNF202 ZNF3 ZSCAN21 ZNF91 ZNF610 ZNF528 ZNF701 ZNF83 ZNF558 ZNF232 ZNF354A ZNF32 TRIM56 ZNF212 ZNF282 ZNF160 ZNF415 ZNF562 ZNF561 ZNF57 ZNF556 ZNF2…
0.00193963	4	4	19.2209	Response to jasmonic acid	http://amigo.geneontology.org/cgi-bin/amigo/term_details?term=GO:0009753	AKR1C2 AKR1C1 AKR1C3 AKR1C4
0.00193963	273	4126	1.27177	Regulation of RNA metabolic process	http://amigo.geneontology.org/cgi-bin/amigo/term_details?term=GO:0051252	DHX33 FOXJ2 PLA2G10 ZNF37A SP140 HNRNPM MRGBP TCFL5 PQBP1 GATA1 RBM3 GABPB2 ZNF175 ZNF85 ZKSCAN1 TAF6 NOBOX C1QBP NANOG VAX2 WDR77 RLF ZNF430 ZSCAN20 BHLHE23 GTF2F1 ZNF484 GATA5 ZNF317 ZNF426 ZNF331 PER2 ZNF614 HES6 GTF2H2 YTHDF1 ZKSCAN2 AIRE ZNF66 ZNF208 ZNF761 ZNF394 ZNF577 H2AC1 ZNF202 ZNF3 ZSCAN21 ZNF91 ZNF610 ZNF528 ZNF701 ZNF83 ZNF558 ZNF232 HNRNPH1 ZNF354A ZNF32 HNRNPF TRIM56 ZNF212 ZNF282…
